# Supplementary material for: Silicone Wristbands in Exposure Assessment: Analytical Considerations and Comparison with Other Approaches
Source: Int J Environ Res Public Health. 2022 Feb 9;19(4):1935. doi: 10.3390/ijerph19041935 (PMC8872583; doi:10.3390/ijerph19041935)
Supplement: Supplementary file 1 [file ijerph-19-01935-s001.zip]

Archive with 2 entries (2 files):
- Supporting Information 1.xlsx
- Supporting Information 2.xlsx
