# Supplementary material for: Silicone Wristbands in Exposure Assessment: Analytical Considerations and Comparison with Other Approaches
Source: Int J Environ Res Public Health. 2022 Feb 9;19(4):1935. doi: 10.3390/ijerph19041935 (PMC8872583; doi:10.3390/ijerph19041935)
Supplement: Supplementary file 1 [file ijerph-19-01935-s001.zip › Supporting Information 1.xlsx]

## Sheet: Metadata
This is Supporting Information 1 file for the article "Silicone wristbands in exposure assessment: analytical considerations and comparison with other approaches".
Table S1 contains the list of compounds that were quantified in silicone wristbands in human exposure studies, as of June 2021. Before using this table, please read the notes provided below.
1	For initial list, we compiled the data as provided in papers. Later on, we completed the gaps and unified the nomenclature to improve clarity; PubChem, CompTox Chemicals Dashboard, and ChemSpider databases (in that order) were used for this purpose.
2	Analytes quantified as a mixture, for instance, "BDE 28 + 33" (Kile et al., 2016), or "monosubstituted isopropylated triaryl phosphate" (Hammel et al., 2016), were excluded from the list.
3	In case of nomenclature of brominated flame retardants, we followed the approach proposed by Covaci et al. 2011, where the "traditional" brominated flame retardants (BFRs) were defined as polybrominated diphenyl ethers and biphenyls (PDBEs and PBBs), hexabromocyclododecanes (HBCDs), and tetrabromobisphenol A (TBBP-A), while the other brominated flame retardants were called "novel" brominated flam…
4	Some compounds can be classified into more than one category. Mirex is a good example, as it can be considered both an insecticide and a flame retardant. Although such cases do not change the overall picture, the reader should be aware that the classification we propose is not indisputable.
5	"Pesticides" category includes both pesticides and their metabolites/degradation products.
6	"Organophosphate esters" category includes flame retardants and plasticizers, but not pesticides.
7	Phthalate esters alternatives, such as diethylhexyl adipate (DEHA), have been incorporated into "Other" category.
8	A single compound may have several names and/or abbreviations. Therefore, the use of CASRNs is advised.
9	The changes in nomenclature/classification in comparison to original paper are noted in "Corrected column"; the original input, as written in the paper, is shown in "Original".
10	Additional comments are put in "Notes 1" and "Notes 2" columns.
	Abbreviations
BFRs	Brominated Flame Retardants
CASRN	Chemical Abstracts Service Registry Number
DOI	Digital Object Identifier
NBFRs	Novel Brominated Flame Retardants
OPEs	Organophosphate Esters
PAHs	Polycyclic Aromatic Hydrocarbons
PCBs	Polychlorinated Biphenyls
PEs	Phthalate Esters
PPCPs	Pharmaceuticals and Personal Care Products

## Sheet: Table S1
First author	Year of publication	DOI	Chemical group	Analyte	Abbreviation	CASRN	Notes 1	Notes 2	Corrected column	Original
Aerts	2018	10.1021/acs.est.7b05039	Pesticides	Azoxystrobin		131860-33-8
Aerts	2018	10.1021/acs.est.7b05039	Pesticides	Bendiocarb		22781-23-3
Aerts	2018	10.1021/acs.est.7b05039	Pesticides	Boscalid		188425-85-6
Aerts	2018	10.1021/acs.est.7b05039	Pesticides	Carbendazim		10605-21-7
Aerts	2018	10.1021/acs.est.7b05039	Pesticides	Cyazofamid		120116-88-3
Aerts	2018	10.1021/acs.est.7b05039	Pesticides	Dimethomorph I		113210-97-2
Aerts	2018	10.1021/acs.est.7b05039	Pesticides	Dimethomorph II		113210-98-3
Aerts	2018	10.1021/acs.est.7b05039	Pesticides	Ethirimol		23947-60-6
Aerts	2018	10.1021/acs.est.7b05039	Pesticides	Fipronil		120068-37-3
Aerts	2018	10.1021/acs.est.7b05039	Pesticides	Fipronil desulfinyl		205650-65-3
Aerts	2018	10.1021/acs.est.7b05039	Pesticides	Fipronil sulfone		120068-36-2
Aerts	2018	10.1021/acs.est.7b05039	Pesticides	Fludioxonil		131341-86-1
Aerts	2018	10.1021/acs.est.7b05039	Pesticides	Fluopyram		658066-35-4
Aerts	2018	10.1021/acs.est.7b05039	Pesticides	Imazalil		35554-44-0	Also known as enilconazole
Aerts	2018	10.1021/acs.est.7b05039	Pesticides	Imidacloprid		138261-41-3
Aerts	2018	10.1021/acs.est.7b05039	Pesticides	Mepanipyrim		110235-47-7			Analyte	mepamipyrim
Aerts	2018	10.1021/acs.est.7b05039	Pesticides	Methoxyfenozide		161050-58-4
Aerts	2018	10.1021/acs.est.7b05039	Pesticides	Metrafenone		220899-03-6
Aerts	2018	10.1021/acs.est.7b05039	Pesticides	Oxadiazon		19666-30-9
Aerts	2018	10.1021/acs.est.7b05039	Pesticides	Pirimicarb		23103-98-2
Aerts	2018	10.1021/acs.est.7b05039	Pesticides	Prosulfocarb		52888-80-9
Aerts	2018	10.1021/acs.est.7b05039	Pesticides	Pyraclostrobin		175013-18-0
Aerts	2018	10.1021/acs.est.7b05039	Pesticides	Pyrimethanil		53112-28-0
Aerts	2018	10.1021/acs.est.7b05039	Pesticides	Pyriproxyfen		95737-68-1
Aerts	2018	10.1021/acs.est.7b05039	Pesticides	Tebuconazole		107534-96-3
Aerts	2018	10.1021/acs.est.7b05039	Pesticides	Tebufenozide		112410-23-8
Aerts	2018	10.1021/acs.est.7b05039	Pesticides	Thiabendazole		148-79-8
Aerts	2018	10.1021/acs.est.7b05039	Pesticides	Thiacloprid		111988-49-9
Aerts	2018	10.1021/acs.est.7b05039	Pesticides	N,N-Diethyl-m-toluamide	DEET	134-62-3
Aerts	2018	10.1021/acs.est.7b05039	Pesticides	N,N-Dimethyl-N'-p-tolylsulphamide	DMST	66840-71-9
Aerts	2018	10.1021/acs.est.7b05039	Pesticides	Piperonyl butoxide	PBO	51-03-6
Anderson	2017	10.1038/jes.2017.9	PAHs	1,2-Dimethylnaphthalene		573-98-8
Anderson	2017	10.1038/jes.2017.9	PAHs	1,4-Dimethylnaphthalene		571-58-4
Anderson	2017	10.1038/jes.2017.9	PAHs	1,5-Dimethylnaphthalene		571-61-9
Anderson	2017	10.1038/jes.2017.9	PAHs	1,6-Dimethylnaphthalene		575-43-9
Anderson	2017	10.1038/jes.2017.9	PAHs	1,8-Dimethylnaphthalene		569-41-5
Anderson	2017	10.1038/jes.2017.9	PAHs	1-Methylnaphthalene		90-12-0
Anderson	2017	10.1038/jes.2017.9	PAHs	1-Methylphenanthrene		832-69-9
Anderson	2017	10.1038/jes.2017.9	PAHs	1-Methylpyrene		2381-21-7
Anderson	2017	10.1038/jes.2017.9	PAHs	2,3-Dimethylanthracene		613-06-9
Anderson	2017	10.1038/jes.2017.9	PAHs	2,6-Diethylnaphthalene		59919-41-4
Anderson	2017	10.1038/jes.2017.9	PAHs	2,6-Dimethylnaphthalene		581-42-0
Anderson	2017	10.1038/jes.2017.9	PAHs	2-Ethylnaphthalene		939-27-5
Anderson	2017	10.1038/jes.2017.9	PAHs	2-Methylanthracene		613-12-7
Anderson	2017	10.1038/jes.2017.9	PAHs	2-Methylnaphthalene		91-57-6
Anderson	2017	10.1038/jes.2017.9	PAHs	2-Methylphenanthrene		2531-84-2
Anderson	2017	10.1038/jes.2017.9	PAHs	3,6-Dimethylphenanthrene		1576-67-6
Anderson	2017	10.1038/jes.2017.9	PAHs	5-Methylchrysene		3697-24-3
Anderson	2017	10.1038/jes.2017.9	PAHs	6-Methylchrysene		1705-85-7
Anderson	2017	10.1038/jes.2017.9	PAHs	7,12-Dimethylbenz[a]anthracene		57-97-6
Anderson	2017	10.1038/jes.2017.9	PAHs	9,10-Dimethylanthracene		781-43-1
Anderson	2017	10.1038/jes.2017.9	PAHs	9-Methylanthracene		779-02-2
Anderson	2017	10.1038/jes.2017.9	PAHs	Acenaphthene		83-32-9
Anderson	2017	10.1038/jes.2017.9	PAHs	Acenaphthylene		208-96-8
Anderson	2017	10.1038/jes.2017.9	PAHs	Anthanthrene		191-26-4
Anderson	2017	10.1038/jes.2017.9	PAHs	Anthracene		120-12-7
Anderson	2017	10.1038/jes.2017.9	PAHs	Benzo[a]anthracene		56-55-3
Anderson	2017	10.1038/jes.2017.9	PAHs	Benzo[a]fluorene		238-84-6
Anderson	2017	10.1038/jes.2017.9	PAHs	Benzo[a]pyrene		50-32-8
Anderson	2017	10.1038/jes.2017.9	PAHs	Benzo[b]fluoranthene		205-99-2
Anderson	2017	10.1038/jes.2017.9	PAHs	Benzo[b]fluorene		243-17-4
Anderson	2017	10.1038/jes.2017.9	PAHs	Benzo[b]perylene		197-70-6
Anderson	2017	10.1038/jes.2017.9	PAHs	Benzo[c]fluorene		205-12-9
Anderson	2017	10.1038/jes.2017.9	PAHs	Benzo[e]pyrene		192-97-2
Anderson	2017	10.1038/jes.2017.9	PAHs	Benzo[ghi]perylene		191-24-2
Anderson	2017	10.1038/jes.2017.9	PAHs	Benzo[j]fluoranthene		205-82-3
Anderson	2017	10.1038/jes.2017.9	PAHs	Benzo[k]fluoranthene		207-08-9
Anderson	2017	10.1038/jes.2017.9	PAHs	Chrysene		218-01-9
Anderson	2017	10.1038/jes.2017.9	PAHs	Coronene		191-07-1
Anderson	2017	10.1038/jes.2017.9	PAHs	Cyclopenta[c,d]pyrene		27208-37-3
Anderson	2017	10.1038/jes.2017.9	PAHs	Dibenz[a,h]anthracene		53-70-3
Anderson	2017	10.1038/jes.2017.9	PAHs	Dibenzo[a,e]fluoranthene		5385-75-1
Anderson	2017	10.1038/jes.2017.9	PAHs	Dibenzo[a,e]pyrene		192-65-4
Anderson	2017	10.1038/jes.2017.9	PAHs	Dibenzo[a,h]pyrene		189-64-0
Anderson	2017	10.1038/jes.2017.9	PAHs	Dibenzo[a,i]pyrene		189-55-9
Anderson	2017	10.1038/jes.2017.9	PAHs	Dibenzo[a,l]pyrene		191-30-0
Anderson	2017	10.1038/jes.2017.9	PAHs	Dibenzo[e,l]pyrene		192-51-8
Anderson	2017	10.1038/jes.2017.9	PAHs	Dibenzothiophene		132-65-0
Anderson	2017	10.1038/jes.2017.9	PAHs	Fluoranthene		206-44-0
Anderson	2017	10.1038/jes.2017.9	PAHs	Fluorene		86-73-7
Anderson	2017	10.1038/jes.2017.9	PAHs	Indeno[1,2,3-c,d]pyrene		193-39-5
Anderson	2017	10.1038/jes.2017.9	PAHs	Naphthalene		91-20-3
Anderson	2017	10.1038/jes.2017.9	PAHs	Naphtho[1,2-b]fluoranthene		111189-32-3
Anderson	2017	10.1038/jes.2017.9	PAHs	Naphtho[2,3-a]pyrene		196-42-9
Anderson	2017	10.1038/jes.2017.9	PAHs	Naphtho[2,3-a]pyrene		196-42-9
Anderson	2017	10.1038/jes.2017.9	PAHs	Naphtho[2,3-j]fluoranthene		205-83-4
Anderson	2017	10.1038/jes.2017.9	PAHs	Naphtho[2,3-k]fluoranthene		207-18-1
Anderson	2017	10.1038/jes.2017.9	PAHs	Phenanthrene		85-01-8
Anderson	2017	10.1038/jes.2017.9	PAHs	Picene		213-46-7
Anderson	2017	10.1038/jes.2017.9	PAHs	Pyrene		129-00-0
Anderson	2017	10.1038/jes.2017.9	PAHs	Retene		483-65-8
Anderson	2017	10.1038/jes.2017.9	PAHs	Triphenylene		217-59-4
Arcury	2021	10.1016/j.scitotenv.2020.144233	Pesticides	1,2-Dibromo-3-chloropropane		96-12-8
Arcury	2021	10.1016/j.scitotenv.2020.144233	Pesticides	2,2,2-Trichloro-1-(2-chlorophenyl)-1-(4-chlorophenyl)ethanol		10606-46-9	Also known as o,p'-Dicofol
Arcury	2021	10.1016/j.scitotenv.2020.144233	Pesticides	2,2,2-Trichloro-1,1-bis(4-chlorophenyl)ethanol		115-32-2	Also known as p,p'-Dicofol
Arcury	2021	10.1016/j.scitotenv.2020.144233	Pesticides	Acetamiprid		135410-20-7
Arcury	2021	10.1016/j.scitotenv.2020.144233	Pesticides	Alachlor		15972-60-8
Arcury	2021	10.1016/j.scitotenv.2020.144233	Pesticides	Aldrin		309-00-2
Arcury	2021	10.1016/j.scitotenv.2020.144233	Pesticides	alpha-BHC		319-84-6
Arcury	2021	10.1016/j.scitotenv.2020.144233	Pesticides	alpha-Chlordane		5103-71-9			Analyte	cis-chlordane
Arcury	2021	10.1016/j.scitotenv.2020.144233	Pesticides	Atrazine		1912-24-9
Arcury	2021	10.1016/j.scitotenv.2020.144233	Pesticides	beta-BHC		319-85-7
Arcury	2021	10.1016/j.scitotenv.2020.144233	Pesticides	Bifenthrin		82657-04-3
Arcury	2021	10.1016/j.scitotenv.2020.144233	Pesticides	Captafol		2425-06-1			Analyte, CASRN	captofol, 002425-06-1
Arcury	2021	10.1016/j.scitotenv.2020.144233	Pesticides	Captan		133-06-2
Arcury	2021	10.1016/j.scitotenv.2020.144233	Pesticides	Chlorobenzilate		510-15-6
Arcury	2021	10.1016/j.scitotenv.2020.144233	Pesticides	Chloroneb		2675-77-6
Arcury	2021	10.1016/j.scitotenv.2020.144233	Pesticides	Chloropropylate		5836-10-2			CASRN	005836-10-2
Arcury	2021	10.1016/j.scitotenv.2020.144233	Pesticides	Chlorothalonil		1897-45-6
Arcury	2021	10.1016/j.scitotenv.2020.144233	Pesticides	Chlorpyrifos		2921-88-2
Arcury	2021	10.1016/j.scitotenv.2020.144233	Pesticides	cis-Permethrin		61949-76-6
Arcury	2021	10.1016/j.scitotenv.2020.144233	Pesticides	Cyfluthrin		68359-37-5
Arcury	2021	10.1016/j.scitotenv.2020.144233	Pesticides	Cypermethrin		52315-07-8
Arcury	2021	10.1016/j.scitotenv.2020.144233	Pesticides	Dacthal		1861-32-1
Arcury	2021	10.1016/j.scitotenv.2020.144233	Pesticides	delta-BHC		319-86-8
Arcury	2021	10.1016/j.scitotenv.2020.144233	Pesticides	Diallate		2303-16-4
Arcury	2021	10.1016/j.scitotenv.2020.144233	Pesticides	Diazinon		333-41-5
Arcury	2021	10.1016/j.scitotenv.2020.144233	Pesticides	Dieldrin		60-57-1
Arcury	2021	10.1016/j.scitotenv.2020.144233	Pesticides	Dimethoate		60-51-5
Arcury	2021	10.1016/j.scitotenv.2020.144233	Pesticides	Dyfonate		944-22-9
Arcury	2021	10.1016/j.scitotenv.2020.144233	Pesticides	Endosulfan I		959-98-8
Arcury	2021	10.1016/j.scitotenv.2020.144233	Pesticides	Endosulfan II		33213-65-9
Arcury	2021	10.1016/j.scitotenv.2020.144233	Pesticides	Endosulfan sulfate		1031-07-8
Arcury	2021	10.1016/j.scitotenv.2020.144233	Pesticides	Endrin		72-70-8
Arcury	2021	10.1016/j.scitotenv.2020.144233	Pesticides	Endrin aldehyde		7421-93-4
Arcury	2021	10.1016/j.scitotenv.2020.144233	Pesticides	Endrin ketone		53494-70-5
Arcury	2021	10.1016/j.scitotenv.2020.144233	Pesticides	Esfenvalerate		66230-04-4
Arcury	2021	10.1016/j.scitotenv.2020.144233	Pesticides	Ethion		563-12-2
Arcury	2021	10.1016/j.scitotenv.2020.144233	Pesticides	Etridiazole		2593-15-9
Arcury	2021	10.1016/j.scitotenv.2020.144233	Pesticides	Fenitrothion		122-14-5
Arcury	2021	10.1016/j.scitotenv.2020.144233	Pesticides	Fipronil		120068-37-3
Arcury	2021	10.1016/j.scitotenv.2020.144233	Pesticides	Fipronil sulfide		120067-83-6
Arcury	2021	10.1016/j.scitotenv.2020.144233	Pesticides	Fipronil sulfone		120068-36-2
Arcury	2021	10.1016/j.scitotenv.2020.144233	Pesticides	gamma-Chlordane		5103-74-2	Also known as trans-chlordane
Arcury	2021	10.1016/j.scitotenv.2020.144233	Pesticides	Heptachlor		76-44-8
Arcury	2021	10.1016/j.scitotenv.2020.144233	Pesticides	Heptachlor epoxide		1024-57-3
Arcury	2021	10.1016/j.scitotenv.2020.144233	Pesticides	Hexachlorobenzene		118-74-1
Arcury	2021	10.1016/j.scitotenv.2020.144233	Pesticides	Hexachloropentadiene		77-47-4
Arcury	2021	10.1016/j.scitotenv.2020.144233	Pesticides	Imidan		732-11-6	Also known as phosmet
Arcury	2021	10.1016/j.scitotenv.2020.144233	Pesticides	Iprodione		36734-19-7
Arcury	2021	10.1016/j.scitotenv.2020.144233	Pesticides	Isodrin		465-73-6
Arcury	2021	10.1016/j.scitotenv.2020.144233	Pesticides	lambda-Cyhalothrin		91465-08-6
Arcury	2021	10.1016/j.scitotenv.2020.144233	Pesticides	Lindane		58-89-9
Arcury	2021	10.1016/j.scitotenv.2020.144233	Pesticides	Malathion		121-75-5
Arcury	2021	10.1016/j.scitotenv.2020.144233	Pesticides	Methoxychlor		72-43-5
Arcury	2021	10.1016/j.scitotenv.2020.144233	Pesticides	Methyl chlorpyrifos		5598-13-0
Arcury	2021	10.1016/j.scitotenv.2020.144233	Pesticides	Methyl parathion		298-00-0
Arcury	2021	10.1016/j.scitotenv.2020.144233	Pesticides	Metolachlor		51218-45-2
Arcury	2021	10.1016/j.scitotenv.2020.144233	Pesticides	Mirex		2385-85-5
Arcury	2021	10.1016/j.scitotenv.2020.144233	Pesticides	Oxadiazon		19666-30-9
Arcury	2021	10.1016/j.scitotenv.2020.144233	Pesticides	Parathion		56-38-2	Also known as parathion-ethyl
Arcury	2021	10.1016/j.scitotenv.2020.144233	Pesticides	Pendimethalin		40487-42-1
Arcury	2021	10.1016/j.scitotenv.2020.144233	Pesticides	Pentachloronitrobenzene		82-68-8
Arcury	2021	10.1016/j.scitotenv.2020.144233	Pesticides	Perthane		72-56-0
Arcury	2021	10.1016/j.scitotenv.2020.144233	Pesticides	Phorate		298-02-2
Arcury	2021	10.1016/j.scitotenv.2020.144233	Pesticides	Propachlor		1918-16-7
Arcury	2021	10.1016/j.scitotenv.2020.144233	Pesticides	Propanil		709-98-8
Arcury	2021	10.1016/j.scitotenv.2020.144233	Pesticides	Prophos		13194-48-4
Arcury	2021	10.1016/j.scitotenv.2020.144233	Pesticides	Simazine		122-34-9
Arcury	2021	10.1016/j.scitotenv.2020.144233	Pesticides	trans-Nonachlor		39765-80-5
Arcury	2021	10.1016/j.scitotenv.2020.144233	Pesticides	trans-Permethrin		51877-74-8	Another CASRN: 61949-77-7
Arcury	2021	10.1016/j.scitotenv.2020.144233	Pesticides	Trifluralin		1582-09-8
Arcury	2021	10.1016/j.scitotenv.2020.144233	Pesticides	Vinclozolin		50471-44-8
Arcury	2021	10.1016/j.scitotenv.2020.144233	Pesticides	1,1-Dichloro-2,2-bis(4-chlorophenyl)ethane	4,4'-DDD	72-54-8
Arcury	2021	10.1016/j.scitotenv.2020.144233	Pesticides	1,1-Dichloro-2,2-bis(4-chlorophenyl)ethylene	4,4'-DDE	72-55-9
Arcury	2021	10.1016/j.scitotenv.2020.144233	Pesticides	1,1,1-Trichloro-2,2-bis-(4-chlorophenyl)ethane	4,4'-DDT	50-29-3
Baum	2020	10.1016/j.ecoenv.2020.111100	PAHs	1-Methylnaphthalene		90-12-0
Baum	2020	10.1016/j.ecoenv.2020.111100	PAHs	2-Methylnaphthalene		91-57-6
Baum	2020	10.1016/j.ecoenv.2020.111100	PAHs	Acenaphthene		83-32-9
Baum	2020	10.1016/j.ecoenv.2020.111100	PAHs	Acenaphthylene		208-96-8
Baum	2020	10.1016/j.ecoenv.2020.111100	PAHs	Anthracene		120-12-7
Baum	2020	10.1016/j.ecoenv.2020.111100	PAHs	Benzo[a]anthracene		56-55-3
Baum	2020	10.1016/j.ecoenv.2020.111100	PAHs	Benzo[a]pyrene		50-32-8
Baum	2020	10.1016/j.ecoenv.2020.111100	PAHs	Benzo[b]fluoranthene		205-99-2
Baum	2020	10.1016/j.ecoenv.2020.111100	PAHs	Benzo[ghi]perylene		191-24-2
Baum	2020	10.1016/j.ecoenv.2020.111100	PAHs	Benzo[k]fluoranthene		207-08-9
Baum	2020	10.1016/j.ecoenv.2020.111100	PAHs	Chrysene		218-01-9
Baum	2020	10.1016/j.ecoenv.2020.111100	PAHs	Dibenz[a,h]anthracene		53-70-3
Baum	2020	10.1016/j.ecoenv.2020.111100	PAHs	Fluoranthene		206-44-0
Baum	2020	10.1016/j.ecoenv.2020.111100	PAHs	Fluorene		86-73-7
Baum	2020	10.1016/j.ecoenv.2020.111100	PAHs	Indeno[1,2,3-c,d]pyrene		193-39-5
Baum	2020	10.1016/j.ecoenv.2020.111100	PAHs	Phenanthrene		85-01-8
Baum	2020	10.1016/j.ecoenv.2020.111100	PAHs	Pyrene		129-00-0
Bergmann	2017	10.1038/jes.2017.12	Pesticides	2,2,2-Trichloro-1-(2-chlorophenyl)-1-(4-chlorophenyl)ethanol		10606-46-9	Also known as o,p'-Dicofol
Bergmann	2017	10.1038/jes.2017.12	Pesticides	2,2,2-Trichloro-1,1-bis(4-chlorophenyl)ethanol		115-32-2	Also known as p,p'-Dicofol
Bergmann	2017	10.1038/jes.2017.12	Pesticides	Acetamiprid		135410-20-7
Bergmann	2017	10.1038/jes.2017.12	Pesticides	Alachlor		15972-60-8
Bergmann	2017	10.1038/jes.2017.12	Pesticides	Aldrin		309-00-2
Bergmann	2017	10.1038/jes.2017.12	Pesticides	alpha-BHC		319-84-6
Bergmann	2017	10.1038/jes.2017.12	Pesticides	alpha-Chlordane		5103-71-9
Bergmann	2017	10.1038/jes.2017.12	Pesticides	beta-BHC		319-85-7
Bergmann	2017	10.1038/jes.2017.12	Pesticides	Bifenthrin		82657-04-3
Bergmann	2017	10.1038/jes.2017.12	Pesticides	Captafol		2425-06-1
Bergmann	2017	10.1038/jes.2017.12	Pesticides	Captan		133-06-2
Bergmann	2017	10.1038/jes.2017.12	Pesticides	Chlorobenzilate		510-15-6
Bergmann	2017	10.1038/jes.2017.12	Pesticides	Chloroneb		2675-77-6
Bergmann	2017	10.1038/jes.2017.12	Pesticides	Chloropropylate		5836-10-2
Bergmann	2017	10.1038/jes.2017.12	Pesticides	Chlorothalonil		1897-45-6
Bergmann	2017	10.1038/jes.2017.12	Pesticides	Chlorpyrifos		2921-88-2
Bergmann	2017	10.1038/jes.2017.12	Pesticides	cis-Permethrin		61949-76-6
Bergmann	2017	10.1038/jes.2017.12	Pesticides	Cypermethrin		52315-07-8
Bergmann	2017	10.1038/jes.2017.12	Pesticides	Dacthal		1861-32-1
Bergmann	2017	10.1038/jes.2017.12	Pesticides	delta-BHC		319-86-8
Bergmann	2017	10.1038/jes.2017.12	Pesticides	Deltamethrin		52918-63-5
Bergmann	2017	10.1038/jes.2017.12	Pesticides	Diallate		2303-16-4
Bergmann	2017	10.1038/jes.2017.12	Pesticides	Diazinon		333-41-5
Bergmann	2017	10.1038/jes.2017.12	Pesticides	Dieldrin		60-57-1
Bergmann	2017	10.1038/jes.2017.12	Pesticides	Dimethoate		60-51-5
Bergmann	2017	10.1038/jes.2017.12	Pesticides	Endosulfan I		959-98-8
Bergmann	2017	10.1038/jes.2017.12	Pesticides	Endosulfan II		33213-65-9
Bergmann	2017	10.1038/jes.2017.12	Pesticides	Endosulfan sulfate		1031-07-8
Bergmann	2017	10.1038/jes.2017.12	Pesticides	Endrin		72-20-8
Bergmann	2017	10.1038/jes.2017.12	Pesticides	Endrin aldehyde		7421-93-4
Bergmann	2017	10.1038/jes.2017.12	Pesticides	Endrin ketone		53494-70-5
Bergmann	2017	10.1038/jes.2017.12	Pesticides	Esfenvalerate		66230-04-4
Bergmann	2017	10.1038/jes.2017.12	Pesticides	Etridiazole		2593-15-9
Bergmann	2017	10.1038/jes.2017.12	Pesticides	Fipronil		120068-37-3
Bergmann	2017	10.1038/jes.2017.12	Pesticides	Fipronil sulfide		120067-83-6
Bergmann	2017	10.1038/jes.2017.12	Pesticides	Fipronil sulfone		120068-36-2
Bergmann	2017	10.1038/jes.2017.12	Pesticides	gamma-Chlordane		5103-74-2
Bergmann	2017	10.1038/jes.2017.12	Pesticides	Heptachlor		76-44-8
Bergmann	2017	10.1038/jes.2017.12	Pesticides	Heptachlor epoxide		1024-57-3
Bergmann	2017	10.1038/jes.2017.12	Pesticides	Hexachlorobenzene		118-74-1
Bergmann	2017	10.1038/jes.2017.12	Pesticides	Imidan		732-11-6	Also known as phosmet
Bergmann	2017	10.1038/jes.2017.12	Pesticides	Isodrin		465-73-6
Bergmann	2017	10.1038/jes.2017.12	Pesticides	lambda-Cyhalothrin		91465-08-6
Bergmann	2017	10.1038/jes.2017.12	Pesticides	Lindane		58-89-9
Bergmann	2017	10.1038/jes.2017.12	Pesticides	Methoxychlor		72-43-5
Bergmann	2017	10.1038/jes.2017.12	Pesticides	Metolachlor		51218-45-2
Bergmann	2017	10.1038/jes.2017.12	Pesticides	Mirex		2385-85-5
Bergmann	2017	10.1038/jes.2017.12	Pesticides	Oxadiazon		19666-30-9
Bergmann	2017	10.1038/jes.2017.12	Pesticides	Pendimethalin		40487-42-1
Bergmann	2017	10.1038/jes.2017.12	Pesticides	Pentachloronitrobenzene		82-68-8
Bergmann	2017	10.1038/jes.2017.12	Pesticides	Perthane		72-56-0
Bergmann	2017	10.1038/jes.2017.12	Pesticides	Propachlor		1918-16-7
Bergmann	2017	10.1038/jes.2017.12	Pesticides	Propanil		709-98-8
Bergmann	2017	10.1038/jes.2017.12	Pesticides	Prophos		13194-48-4
Bergmann	2017	10.1038/jes.2017.12	Pesticides	Simazine		122-34-9
Bergmann	2017	10.1038/jes.2017.12	Pesticides	trans-Nonachlor		39765-80-5
Bergmann	2017	10.1038/jes.2017.12	Pesticides	trans-Permethrin		51877-74-8	Another CASRN: 61949-77-7
Bergmann	2017	10.1038/jes.2017.12	Pesticides	Trifluralin		1582-09-8
Bergmann	2017	10.1038/jes.2017.12	Pesticides	1,1-Dichloro-2,2-bis(4-chlorophenyl)ethane	4,4'-DDD	72-54-8
Bergmann	2017	10.1038/jes.2017.12	Pesticides	1,1-Dichloro-2,2-bis(4-chlorophenyl)ethylene	4,4'-DDE	72-55-9
Bergmann	2017	10.1038/jes.2017.12	Pesticides	1,1,1-Trichloro-2,2-bis-(4-chlorophenyl)ethane	4,4'-DDT	50-29-3
Caban-Martinez	2020	10.1097/JOM.0000000000002006	PAHs	1-Methylnaphthalene		90-12-0
Caban-Martinez	2020	10.1097/JOM.0000000000002006	PAHs	2-Methylnaphthalene		91-57-6
Caban-Martinez	2020	10.1097/JOM.0000000000002006	PAHs	Acenaphthene		83-32-9
Caban-Martinez	2020	10.1097/JOM.0000000000002006	PAHs	Acenaphthylene		208-96-8
Caban-Martinez	2020	10.1097/JOM.0000000000002006	PAHs	Anthracene		120-12-7
Caban-Martinez	2020	10.1097/JOM.0000000000002006	PAHs	Benzo[a]anthracene		56-55-3
Caban-Martinez	2020	10.1097/JOM.0000000000002006	PAHs	Benzo[a]pyrene		50-32-8
Caban-Martinez	2020	10.1097/JOM.0000000000002006	PAHs	Benzo[b]fluoranthene		205-99-2
Caban-Martinez	2020	10.1097/JOM.0000000000002006	PAHs	Benzo[ghi]perylene		191-24-2
Caban-Martinez	2020	10.1097/JOM.0000000000002006	PAHs	Benzo[k]fluoranthene		207-08-9
Caban-Martinez	2020	10.1097/JOM.0000000000002006	PAHs	Chrysene		218-01-9
Caban-Martinez	2020	10.1097/JOM.0000000000002006	PAHs	Dibenz[a,h]anthracene		53-70-3
Caban-Martinez	2020	10.1097/JOM.0000000000002006	PAHs	Fluoranthene		206-44-0
Caban-Martinez	2020	10.1097/JOM.0000000000002006	PAHs	Fluorene		86-73-7
Caban-Martinez	2020	10.1097/JOM.0000000000002006	PAHs	Indeno[1,2,3-c,d]pyrene		193-39-5
Caban-Martinez	2020	10.1097/JOM.0000000000002006	PAHs	Naphthalene		91-20-3
Caban-Martinez	2020	10.1097/JOM.0000000000002006	PAHs	Perylene		198-55-0
Caban-Martinez	2020	10.1097/JOM.0000000000002006	PAHs	Phenanthrene		85-01-8
Caban-Martinez	2020	10.1097/JOM.0000000000002006	PAHs	Pyrene		129-00-0
Craig	2019	10.1021/acs.est.9b02474	NBFRs	2-Ethylhexyl 2,3,4,5-tetrabromobenzoate	EHTBB	183658-27-7
Craig	2019	10.1021/acs.est.9b02474	OPEs	tris(2-Chloroethyl) phosphate	TCEP	115-96-8
Craig	2019	10.1021/acs.est.9b02474	OPEs	tris(1-Chloro-2-propyl) phosphate	TCIPP	13674-84-5
Craig	2019	10.1021/acs.est.9b02474	OPEs	tris(1,3-Dichloro-2-propyl) phosphate	TDCIPP	13674-87-8
Craig	2019	10.1021/acs.est.9b02474	OPEs	Tri-n-butyl phosphate	TnBP	126-73-8			Abbreviation	TBuP
Craig	2019	10.1021/acs.est.9b02474	OPEs	Triphenyl phosphate	TPHP	115-86-6
Craig	2019	10.1021/acs.est.9b02474	Other	Diethylhexyl adipate	DEHA	103-23-1
Craig	2019	10.1021/acs.est.9b02474	Other	di(2-Ethylhexyl) terephthalate	DEHTP	6422-86-2
Craig	2019	10.1021/acs.est.9b02474	Other	Trioctyltrimellitate	TOTM	89-04-3
Craig	2019	10.1021/acs.est.9b02474	PEs	Benzylbutyl phthalate	BBP	85-68-7			Abbreviation	BBzP
Craig	2019	10.1021/acs.est.9b02474	PEs	bis(2-Ethylhexyl)phthalate	DEHP	117-81-7
Craig	2019	10.1021/acs.est.9b02474	PEs	Diethyl phthalate	DEP	84-66-2
Craig	2019	10.1021/acs.est.9b02474	PEs	Diisobutyl phthalate	DiBP	84-69-5
Craig	2019	10.1021/acs.est.9b02474	PEs	Di-n-butyl phthalate	DiNP	84-74-2			Abbreviation	DBP
Craig	2019	10.1021/acs.est.9b02474	PEs	Di-n-butyl phthalate	DiNP	84-74-2
Craig	2019	10.1021/acs.est.9b02474	PEs	Dimethyl phthalate	DMP	131-11-3
De Vecchi	2019	10.1038/s41598-019-49902-7	OPEs	Tripropyl phosphate	TPP	513-08-6
De Vecchi	2019	10.1038/s41598-019-49902-7	Other	4-tert-Butylphenol		98-54-4
De Vecchi	2019	10.1038/s41598-019-49902-7	Other	Benzothiazole		95-16-9
De Vecchi	2019	10.1038/s41598-019-49902-7	Other	Butylated hydroxytoluene		128-37-0
De Vecchi	2019	10.1038/s41598-019-49902-7	PAHs	1,6-Dimethylnaphthalene		575-43-9
De Vecchi	2019	10.1038/s41598-019-49902-7	PAHs	1-Methylnaphthalene		90-12-0
De Vecchi	2019	10.1038/s41598-019-49902-7	PAHs	2,6-Dimethylnaphthalene		581-42-0
De Vecchi	2019	10.1038/s41598-019-49902-7	PEs	Diethyl phthalate	DEP	84-66-2
De Vecchi	2019	10.1038/s41598-019-49902-7	PEs	Diisobutyl phthalate	DiBP	84-69-5
De Vecchi	2019	10.1038/s41598-019-49902-7	PEs	Di-n-butyl phthalate	DiNP	84-74-2
De Vecchi	2019	10.1038/s41598-019-49902-7	Pesticides	N,N-Diethyl-m-toluamide	DEET	134-62-3
De Vecchi	2019	10.1038/s41598-019-49902-7	PPCPs	4-Methoxyphenol		150-76-5
De Vecchi	2019	10.1038/s41598-019-49902-7	PPCPs	Amyl cinnamal		122-40-7
De Vecchi	2019	10.1038/s41598-019-49902-7	PPCPs	Benzophenone		119-61-9
De Vecchi	2019	10.1038/s41598-019-49902-7	PPCPs	Benzyl salicylate		118-58-1
De Vecchi	2019	10.1038/s41598-019-49902-7	PPCPs	beta-Ionone		79-77-6
De Vecchi	2019	10.1038/s41598-019-49902-7	PPCPs	Coumarin		91-64-5
De Vecchi	2019	10.1038/s41598-019-49902-7	PPCPs	Ethylene brassylate		105-95-3
De Vecchi	2019	10.1038/s41598-019-49902-7	PPCPs	Exaltolide		106-02-5	Also known as 15-pentadecanolide
De Vecchi	2019	10.1038/s41598-019-49902-7	PPCPs	Galaxolide		1222-05-5
De Vecchi	2019	10.1038/s41598-019-49902-7	PPCPs	Lilial		80-54-6
De Vecchi	2019	10.1038/s41598-019-49902-7	PPCPs	Linalool		78-70-6
De Vecchi	2019	10.1038/s41598-019-49902-7	PPCPs	Tonalide		1506-02-1
De Vecchi	2019	10.1038/s41598-019-49902-7	PPCPs	Triclosan		3380-34-5
Dixon	2018	10.1007/s00216-018-0992-z	PAHs	1,2-Dimethylnaphthalene		573-98-8
Dixon	2018	10.1007/s00216-018-0992-z	PAHs	1,4-Dimethylnaphthalene		571-58-4
Dixon	2018	10.1007/s00216-018-0992-z	PAHs	1,5-Dimethylnaphthalene		571-61-9
Dixon	2018	10.1007/s00216-018-0992-z	PAHs	1,6-Dimethylnaphthalene		575-43-9
Dixon	2018	10.1007/s00216-018-0992-z	PAHs	1,8-Dimethylnaphthalene		569-41-5
Dixon	2018	10.1007/s00216-018-0992-z	PAHs	1-Methylnaphthalene		90-12-0
Dixon	2018	10.1007/s00216-018-0992-z	PAHs	1-Methylphenanthrene		832-69-9
Dixon	2018	10.1007/s00216-018-0992-z	PAHs	2,3-Dimethylanthracene		613-06-9
Dixon	2018	10.1007/s00216-018-0992-z	PAHs	2,6-Diethylnaphthalene		59919-41-4
Dixon	2018	10.1007/s00216-018-0992-z	PAHs	2,6-Dimethylnaphthalene		581-42-0
Dixon	2018	10.1007/s00216-018-0992-z	PAHs	2-Ethylnaphthalene		939-27-5
Dixon	2018	10.1007/s00216-018-0992-z	PAHs	2-Methylanthracene		613-12-7
Dixon	2018	10.1007/s00216-018-0992-z	PAHs	2-Methylnaphthalene		91-57-6
Dixon	2018	10.1007/s00216-018-0992-z	PAHs	2-Methylphenanthrene		2531-84-2
Dixon	2018	10.1007/s00216-018-0992-z	PAHs	3,6-Dimethylphenanthrene		1576-67-6
Dixon	2018	10.1007/s00216-018-0992-z	PAHs	5-Methylchrysene		3697-24-3
Dixon	2018	10.1007/s00216-018-0992-z	PAHs	6-Methylchrysene		1705-85-7
Dixon	2018	10.1007/s00216-018-0992-z	PAHs	7,12-Dimethylbenz[a]anthracene		57-97-6
Dixon	2018	10.1007/s00216-018-0992-z	PAHs	9,10-Dimethylanthracene		781-43-1
Dixon	2018	10.1007/s00216-018-0992-z	PAHs	9-Methylanthracene		779-02-2
Dixon	2018	10.1007/s00216-018-0992-z	PAHs	Acenaphthene		83-32-9
Dixon	2018	10.1007/s00216-018-0992-z	PAHs	Acenaphthylene		208-96-8
Dixon	2018	10.1007/s00216-018-0992-z	PAHs	Anthanthrene		191-26-4
Dixon	2018	10.1007/s00216-018-0992-z	PAHs	Anthracene		120-12-7
Dixon	2018	10.1007/s00216-018-0992-z	PAHs	Benzo[a]pyrene		50-32-8
Dixon	2018	10.1007/s00216-018-0992-z	PAHs	Benzo[b]fluoranthene		205-99-2
Dixon	2018	10.1007/s00216-018-0992-z	PAHs	Benzo[b]perylene		197-70-6
Dixon	2018	10.1007/s00216-018-0992-z	PAHs	Benzo[e]pyrene		192-97-2
Dixon	2018	10.1007/s00216-018-0992-z	PAHs	Benzo[ghi]perylene		191-24-2
Dixon	2018	10.1007/s00216-018-0992-z	PAHs	Benzo[ghi]perylene		191-24-2
Dixon	2018	10.1007/s00216-018-0992-z	PAHs	Benzo[j]fluoranthene		205-82-3
Dixon	2018	10.1007/s00216-018-0992-z	PAHs	Benzo[k]fluoranthene		207-08-9
Dixon	2018	10.1007/s00216-018-0992-z	PAHs	Coronene		191-07-1
Dixon	2018	10.1007/s00216-018-0992-z	PAHs	Dibenzo[a,e]fluoranthene		5385-75-1
Dixon	2018	10.1007/s00216-018-0992-z	PAHs	Dibenzo[a,e]pyrene		192-65-4
Dixon	2018	10.1007/s00216-018-0992-z	PAHs	Dibenzo[a,h]pyrene		189-64-0
Dixon	2018	10.1007/s00216-018-0992-z	PAHs	Dibenzo[a,i]pyrene		189-55-9
Dixon	2018	10.1007/s00216-018-0992-z	PAHs	Dibenzo[a,l]pyrene		191-30-0
Dixon	2018	10.1007/s00216-018-0992-z	PAHs	Dibenzo[e,l]pyrene		192-51-8
Dixon	2018	10.1007/s00216-018-0992-z	PAHs	Dibenzothiophene		132-65-0
Dixon	2018	10.1007/s00216-018-0992-z	PAHs	Fluoranthene		206-44-0
Dixon	2018	10.1007/s00216-018-0992-z	PAHs	Fluorene		86-73-7
Dixon	2018	10.1007/s00216-018-0992-z	PAHs	Indeno[1,2,3-c,d]pyrene		193-39-5
Dixon	2018	10.1007/s00216-018-0992-z	PAHs	Naphthalene		91-20-3
Dixon	2018	10.1007/s00216-018-0992-z	PAHs	Naphtho[1,2-b]fluoranthene		5385-22-8
Dixon	2018	10.1007/s00216-018-0992-z	PAHs	Naphtho[2,3-a]pyrene		196-42-9
Dixon	2018	10.1007/s00216-018-0992-z	PAHs	Naphtho[2,3-e]pyrene		193-09-9
Dixon	2018	10.1007/s00216-018-0992-z	PAHs	Naphtho[2,3-j]fluoranthene		205-83-4
Dixon	2018	10.1007/s00216-018-0992-z	PAHs	Naphtho[2,3-k]fluoranthene		207-18-1
Dixon	2018	10.1007/s00216-018-0992-z	PAHs	Phenanthrene		85-01-8
Dixon	2018	10.1007/s00216-018-0992-z	PAHs	Picene		213-46-7
Dixon	2018	10.1007/s00216-018-0992-z	PAHs	Pyrene		129-00-0
Dixon	2018	10.1007/s00216-018-0992-z	PAHs	Retene		483-65-8
Doherty	2020	10.3389/fpubh.2020.547239	BFRs	2,2',4,4'-Tetrabromodiphenyl ether	BDE-47	5436-43-1
Doherty	2020	10.3389/fpubh.2020.547239	BFRs	2,2',4,5'-Tetrabromodiphenyl ether	BDE-49	243982-82-3
Doherty	2020	10.3389/fpubh.2020.547239	BFRs	2,2',4,4',5-Pentabromodiphenyl ether	BDE-99	60348-60-9
Doherty	2020	10.3389/fpubh.2020.547239	OPEs	Tributyl phosphate	TBP	126-73-8
Doherty	2020	10.3389/fpubh.2020.547239	OPEs	tris(2-Chloroethyl) phosphate	TCEP	115-96-8
Doherty	2020	10.3389/fpubh.2020.547239	OPEs	tris(3-Chloropropyl) phosphate	TCPP	26248-87-3
Doherty	2020	10.3389/fpubh.2020.547239	OPEs	tris(2-Ethylhexyl) phosphate	TEHP	78-42-2
Doherty	2020	10.3389/fpubh.2020.547239	OPEs	Triethyl phosphate	TEP	78-40-0
Doherty	2020	10.3389/fpubh.2020.547239	OPEs	Tri-m-cresyl phosphate	TmCP	563-04-2
Doherty	2020	10.3389/fpubh.2020.547239	OPEs	Tri-o-cresyl phosphate	ToCP	78-30-8
Doherty	2020	10.3389/fpubh.2020.547239	OPEs	Tri-p-cresyl phosphate	TpCP	78-32-0			Analyte, Abbreviation	Tri-p-tolyl phosphate, TPTP
Doherty	2020	10.3389/fpubh.2020.547239	OPEs	Triphenyl phosphate	TPHP	115-86-6
Doherty	2020	10.3389/fpubh.2020.547239	Other	1-Naphthylamine		134-32-7
Doherty	2020	10.3389/fpubh.2020.547239	Other	2,4-bis(alpha,alpha-Dimethylbenzyl)phenol		2772-45-4
Doherty	2020	10.3389/fpubh.2020.547239	Other	2,4-Dimethylaniline		95-68-1
Doherty	2020	10.3389/fpubh.2020.547239	Other	2,4-Di-tert-amylphenol		120-95-6
Doherty	2020	10.3389/fpubh.2020.547239	Other	2,4-Di-tert-butylphenol		96-76-4
Doherty	2020	10.3389/fpubh.2020.547239	Other	2,6-Diethylaniline		579-66-8
Doherty	2020	10.3389/fpubh.2020.547239	Other	2,6-Diisopropylaniline		24544-04-5
Doherty	2020	10.3389/fpubh.2020.547239	Other	2,6-Dimethoxyphenol		91-10-1
Doherty	2020	10.3389/fpubh.2020.547239	Other	2,6-Dimethylphenol		576-26-1
Doherty	2020	10.3389/fpubh.2020.547239	Other	2,6-Di-tert-butyl-4-ethylphenol		4130-42-1
Doherty	2020	10.3389/fpubh.2020.547239	Other	2,6-Di-tert-butylphenol		128-39-2
Doherty	2020	10.3389/fpubh.2020.547239	Other	2-Aminophenol		95-55-6
Doherty	2020	10.3389/fpubh.2020.547239	Other	2-Chloroaniline		95-51-2
Doherty	2020	10.3389/fpubh.2020.547239	Other	2-Chlorosyringaldehyde		76341-69-0
Doherty	2020	10.3389/fpubh.2020.547239	Other	2-Methylphenol		95-48-7
Doherty	2020	10.3389/fpubh.2020.547239	Other	3,4-Dichlorophenyl isocyanate		102-36-3
Doherty	2020	10.3389/fpubh.2020.547239	Other	3-Chloroaniline		108-42-9
Doherty	2020	10.3389/fpubh.2020.547239	Other	3-Nitroaniline		99-09-2
Doherty	2020	10.3389/fpubh.2020.547239	Other	3-tert-Butylphenol		585-34-2
Doherty	2020	10.3389/fpubh.2020.547239	Other	4-alpha-Cumylphenol		599-64-4
Doherty	2020	10.3389/fpubh.2020.547239	Other	4-Chloro-3,5-dimethylphenol		88-04-0
Doherty	2020	10.3389/fpubh.2020.547239	Other	4-Chlorophenol		106-48-9
Doherty	2020	10.3389/fpubh.2020.547239	Other	4-Methoxyphenol		150-76-5
Doherty	2020	10.3389/fpubh.2020.547239	Other	4-tert-Butylphenol		98-54-4
Doherty	2020	10.3389/fpubh.2020.547239	Other	Benzothiazole		95-16-9
Doherty	2020	10.3389/fpubh.2020.547239	Other	Benzotriazole		95-14-7
Doherty	2020	10.3389/fpubh.2020.547239	Other	Bisphenol A		80-05-7
Doherty	2020	10.3389/fpubh.2020.547239	Other	Butylated hydroxytoluene		128-37-0
Doherty	2020	10.3389/fpubh.2020.547239	Other	Drometrizole		2440-22-4
Doherty	2020	10.3389/fpubh.2020.547239	Other	Guaiacol		90-05-1
Doherty	2020	10.3389/fpubh.2020.547239	Other	Quinoline		91-22-5
Doherty	2020	10.3389/fpubh.2020.547239	Other	Tolyltriazole		29878-31-7
Doherty	2020	10.3389/fpubh.2020.547239	PAHs	1,2-Dimethylnaphthalene		573-98-8
Doherty	2020	10.3389/fpubh.2020.547239	PAHs	1,4-Dimethylnaphthalene		571-58-4
Doherty	2020	10.3389/fpubh.2020.547239	PAHs	1,4-Naphthoquinone		130-15-4
Doherty	2020	10.3389/fpubh.2020.547239	PAHs	1,6-Dimethylnaphthalene		575-43-9
Doherty	2020	10.3389/fpubh.2020.547239	PAHs	1,8-Dimethylnaphthalene		569-41-5
Doherty	2020	10.3389/fpubh.2020.547239	PAHs	1-Hydroxynaphthalene		90-15-3
Doherty	2020	10.3389/fpubh.2020.547239	PAHs	1-Methylnaphthalene		90-12-0
Doherty	2020	10.3389/fpubh.2020.547239	PAHs	1-Methylphenanthrene		832-69-9
Doherty	2020	10.3389/fpubh.2020.547239	PAHs	1-Methylpyrene		2381-21-7
Doherty	2020	10.3389/fpubh.2020.547239	PAHs	2,6-Diethylnaphthalene		59919-41-4
Doherty	2020	10.3389/fpubh.2020.547239	PAHs	2,6-Dimethylnaphthalene		581-42-0
Doherty	2020	10.3389/fpubh.2020.547239	PAHs	2-Methylanthracene		613-12-7
Doherty	2020	10.3389/fpubh.2020.547239	PAHs	2-Methylnaphthalene		91-57-6
Doherty	2020	10.3389/fpubh.2020.547239	PAHs	2-Methylphenanthrene		2531-84-2
Doherty	2020	10.3389/fpubh.2020.547239	PAHs	3,6-Dimethylphenanthrene		1576-67-6
Doherty	2020	10.3389/fpubh.2020.547239	PAHs	4H-Cyclopenta[def]phenanthren-4-one		5737-13-3
Doherty	2020	10.3389/fpubh.2020.547239	PAHs	6-Methylchrysene		1705-85-7
Doherty	2020	10.3389/fpubh.2020.547239	PAHs	9-Fluorenone		486-25-9
Doherty	2020	10.3389/fpubh.2020.547239	PAHs	Acenaphthene		83-32-9
Doherty	2020	10.3389/fpubh.2020.547239	PAHs	Acenaphthylene		208-96-8
Doherty	2020	10.3389/fpubh.2020.547239	PAHs	Anthracene		120-12-7
Doherty	2020	10.3389/fpubh.2020.547239	PAHs	Benzo[a]anthracene		56-55-3
Doherty	2020	10.3389/fpubh.2020.547239	PAHs	Benzo[a]fluorene		238-84-6
Doherty	2020	10.3389/fpubh.2020.547239	PAHs	Benzo[a]pyrene		50-32-8
Doherty	2020	10.3389/fpubh.2020.547239	PAHs	Benzo[a]pyrene-7,8-dione		65199-11-3
Doherty	2020	10.3389/fpubh.2020.547239	PAHs	Benzo[b]fluorene		243-17-4
Doherty	2020	10.3389/fpubh.2020.547239	PAHs	Benzo[k]fluoranthene		207-08-9
Doherty	2020	10.3389/fpubh.2020.547239	PAHs	Chrysene		218-01-9
Doherty	2020	10.3389/fpubh.2020.547239	PAHs	Dibenzo[a,h]anthracene		53-70-3
Doherty	2020	10.3389/fpubh.2020.547239	PAHs	Fluoranthene		206-44-0
Doherty	2020	10.3389/fpubh.2020.547239	PAHs	Fluorene		86-73-7
Doherty	2020	10.3389/fpubh.2020.547239	PAHs	Naphthalene		91-20-3
Doherty	2020	10.3389/fpubh.2020.547239	PAHs	Phenanthrene		85-01-8
Doherty	2020	10.3389/fpubh.2020.547239	PAHs	Pyrene		129-00-0
Doherty	2020	10.3389/fpubh.2020.547239	PAHs	Retene		483-65-8
Doherty	2020	10.3389/fpubh.2020.547239	PCBs	3,3',4,5,5'-Pentachlorobiphenyl	PCB-127	39635-33-1
Doherty	2020	10.3389/fpubh.2020.547239	PCBs	2,2',3,4,4',5'-Hexachlorobiphenyl	PCB-138	35065-28-2
Doherty	2020	10.3389/fpubh.2020.547239	PCBs	2,2',3,4,5,5'-Hexachlorobiphenyl	PCB-141	52712-04-6
Doherty	2020	10.3389/fpubh.2020.547239	PCBs	2,2',3,4,5,6'-Hexachlorobiphenyl	PCB-143	68194-15-0
Doherty	2020	10.3389/fpubh.2020.547239	PCBs	2,2',4,4',5,5'-Hexachlorobiphenyl	PCB-153	35065-27-1
Doherty	2020	10.3389/fpubh.2020.547239	PCBs	2,2',3,4',6-Pentachlorobiphenyl	PCB-91	68194-05-8
Doherty	2020	10.3389/fpubh.2020.547239	PCBs	2,2',3,5,6'-Pentachlorobiphenyl	PCB-94	73575-55-0
Doherty	2020	10.3389/fpubh.2020.547239	PEs	Di-n-hexyl phthalate		84-75-3
Doherty	2020	10.3389/fpubh.2020.547239	PEs	Di-n-nonyl phthalate		84-76-4
Doherty	2020	10.3389/fpubh.2020.547239	PEs	Di-n-propyl phthalate		131-16-8
Doherty	2020	10.3389/fpubh.2020.547239	PEs	Benzylbutyl phthalate	BBP	85-68-7
Doherty	2020	10.3389/fpubh.2020.547239	PEs	Dicyclohexyl phthalate	DCHP	84-61-7
Doherty	2020	10.3389/fpubh.2020.547239	PEs	bis(2-Ethylhexyl)phthalate	DEHP	117-81-7
Doherty	2020	10.3389/fpubh.2020.547239	PEs	Diethyl phthalate	DEP	84-66-2
Doherty	2020	10.3389/fpubh.2020.547239	PEs	Diisobutyl phthalate	DiBP	84-69-5
Doherty	2020	10.3389/fpubh.2020.547239	PEs	Di-n-butyl phthalate	DiNP	84-74-2
Doherty	2020	10.3389/fpubh.2020.547239	PEs	Dimethyl phthalate	DMP	131-11-3
Doherty	2020	10.3389/fpubh.2020.547239	PEs	Di-n-octyl phthalate	DOP	117-84-0
Doherty	2020	10.3389/fpubh.2020.547239	Pesticides	2,4-Dichlorophenol		120-83-2
Doherty	2020	10.3389/fpubh.2020.547239	Pesticides	3,5-Dichloroaniline		626-43-7
Doherty	2020	10.3389/fpubh.2020.547239	Pesticides	4-Chlorophenyl isocyanate		104-12-1
Doherty	2020	10.3389/fpubh.2020.547239	Pesticides	5-Isopropyl-3-methylphenol		3228-03-3	Promecarb artifact
Doherty	2020	10.3389/fpubh.2020.547239	Pesticides	alpha-Chlordane		5103-71-9
Doherty	2020	10.3389/fpubh.2020.547239	Pesticides	Azobenzene		103-33-3
Doherty	2020	10.3389/fpubh.2020.547239	Pesticides	Azoxystrobin		131860-33-8
Doherty	2020	10.3389/fpubh.2020.547239	Pesticides	Benzyl benzoate		120-51-4
Doherty	2020	10.3389/fpubh.2020.547239	Pesticides	Bifenthrin		82657-04-3
Doherty	2020	10.3389/fpubh.2020.547239	Pesticides	Bioallethrin		584-79-2
Doherty	2020	10.3389/fpubh.2020.547239	Pesticides	Biphenyl		92-52-4
Doherty	2020	10.3389/fpubh.2020.547239	Pesticides	Bromoxynil octanoate		1689-99-2			Analyte	Bromoxynil octanoic acid ester
Doherty	2020	10.3389/fpubh.2020.547239	Pesticides	Carvone		99-49-0
Doherty	2020	10.3389/fpubh.2020.547239	Pesticides	Chlorfenapyr		122453-73-0
Doherty	2020	10.3389/fpubh.2020.547239	Pesticides	Cinerin I		25402-06-6
Doherty	2020	10.3389/fpubh.2020.547239	Pesticides	Cinerin II		121-20-0
Doherty	2020	10.3389/fpubh.2020.547239	Pesticides	cis-1,2,3,6-Tetrahydrophthalimide		27813-21-4
Doherty	2020	10.3389/fpubh.2020.547239	Pesticides	cis-Cyphenothrin		39515-40-7
Doherty	2020	10.3389/fpubh.2020.547239	Pesticides	cis-Prallethrin		23031-36-9
Doherty	2020	10.3389/fpubh.2020.547239	Pesticides	Cycloate		1134-23-2
Doherty	2020	10.3389/fpubh.2020.547239	Pesticides	Cypermethrin		52315-07-8
Doherty	2020	10.3389/fpubh.2020.547239	Pesticides	D-(cis-trans)-Phenothrin-I		26002-80-2
Doherty	2020	10.3389/fpubh.2020.547239	Pesticides	D-(cis-trans)-Phenothrin-II		999034-03-6
Doherty	2020	10.3389/fpubh.2020.547239	Pesticides	Dimethametryn		22936-75-0
Doherty	2020	10.3389/fpubh.2020.547239	Pesticides	Diphenylamine		122-39-4
Doherty	2020	10.3389/fpubh.2020.547239	Pesticides	Dipropyl isocinchomeronate		136-45-8
Doherty	2020	10.3389/fpubh.2020.547239	Pesticides	Ethofenprox		80844-07-1
Doherty	2020	10.3389/fpubh.2020.547239	Pesticides	Fenobucarb		3766-81-2
Doherty	2020	10.3389/fpubh.2020.547239	Pesticides	Fipronil		120068-37-3
Doherty	2020	10.3389/fpubh.2020.547239	Pesticides	gamma-Chlordane		5103-74-2
Doherty	2020	10.3389/fpubh.2020.547239	Pesticides	Hexazinone		51235-04-2
Doherty	2020	10.3389/fpubh.2020.547239	Pesticides	Isobornyl thiocyanoacetate		115-31-1
Doherty	2020	10.3389/fpubh.2020.547239	Pesticides	Malathion		121-75-5
Doherty	2020	10.3389/fpubh.2020.547239	Pesticides	Methomyl		16752-77-5
Doherty	2020	10.3389/fpubh.2020.547239	Pesticides	Methoprene II		999045-03-3
Doherty	2020	10.3389/fpubh.2020.547239	Pesticides	Methoxychlor		72-43-5
Doherty	2020	10.3389/fpubh.2020.547239	Pesticides	o-Phenylphenol		90-43-7
Doherty	2020	10.3389/fpubh.2020.547239	Pesticides	Pentachloroanisole		1825-21-4
Doherty	2020	10.3389/fpubh.2020.547239	Pesticides	Permethrin		52645-53-1
Doherty	2020	10.3389/fpubh.2020.547239	Pesticides	Phthalimide		85-41-6
Doherty	2020	10.3389/fpubh.2020.547239	Pesticides	Promecarb		2631-37-0
Doherty	2020	10.3389/fpubh.2020.547239	Pesticides	Prothioconazole-desthio		120983-64-4			CASRN	999007-03-3
Doherty	2020	10.3389/fpubh.2020.547239	Pesticides	Pyrimethanil		53112-28-0
Doherty	2020	10.3389/fpubh.2020.547239	Pesticides	Pyriproxyfen		95737-68-1
Doherty	2020	10.3389/fpubh.2020.547239	Pesticides	S-bioallethrin		28434-00-6			Analyte	Bioallethrin S-cyclopentenyl isomer
Doherty	2020	10.3389/fpubh.2020.547239	Pesticides	Simetryn		1014-70-6
Doherty	2020	10.3389/fpubh.2020.547239	Pesticides	Terbucarb		1918-11-2
Doherty	2020	10.3389/fpubh.2020.547239	Pesticides	Tetrachlorvinphos		961-11-5
Doherty	2020	10.3389/fpubh.2020.547239	Pesticides	Tetramethrin I		7696-12-0
Doherty	2020	10.3389/fpubh.2020.547239	Pesticides	Tetramethrin II		999050-03-2
Doherty	2020	10.3389/fpubh.2020.547239	Pesticides	trans-Nonachlor		39765-80-5
Doherty	2020	10.3389/fpubh.2020.547239	Pesticides	Trifenmorph		1420-06-0
Doherty	2020	10.3389/fpubh.2020.547239	Pesticides	N,N-Diethyl-m-toluamide	DEET	134-62-3
Doherty	2020	10.3389/fpubh.2020.547239	Pesticides	Piperonyl butoxide	PBO	51-03-6
Doherty	2020	10.3389/fpubh.2020.547239	Pesticides	2-(Thiocyanomethylthio)benzothiazole	TCMTB	21564-17-0
Doherty	2020	10.3389/fpubh.2020.547239	Pesticides	3,4-Dimethylphenyl N-methylcarbamate	XMC	2425-10-7
Doherty	2020	10.3389/fpubh.2020.547239	PPCPs	2,3,5-Trimethylphenol		697-82-5
Doherty	2020	10.3389/fpubh.2020.547239	PPCPs	4-Isopropylphenol		99-89-8
Doherty	2020	10.3389/fpubh.2020.547239	PPCPs	alpha-Ionone		127-41-3
Doherty	2020	10.3389/fpubh.2020.547239	PPCPs	Amyl cinnamal		122-40-7
Doherty	2020	10.3389/fpubh.2020.547239	PPCPs	Anisyl alcohol		105-13-5
Doherty	2020	10.3389/fpubh.2020.547239	PPCPs	Benzophenone		119-61-9
Doherty	2020	10.3389/fpubh.2020.547239	PPCPs	Benzyl alcohol		100-51-6
Doherty	2020	10.3389/fpubh.2020.547239	PPCPs	Benzyl cinnamate		103-41-3
Doherty	2020	10.3389/fpubh.2020.547239	PPCPs	Benzyl salicylate		118-58-1
Doherty	2020	10.3389/fpubh.2020.547239	PPCPs	beta-Citronellol		106-22-9
Doherty	2020	10.3389/fpubh.2020.547239	PPCPs	beta-Ionone		79-77-6
Doherty	2020	10.3389/fpubh.2020.547239	PPCPs	Butylated hydroxyanisole		25013-16-5
Doherty	2020	10.3389/fpubh.2020.547239	PPCPs	Caffeine		58-08-2
Doherty	2020	10.3389/fpubh.2020.547239	PPCPs	Cashmeran		33704-61-9
Doherty	2020	10.3389/fpubh.2020.547239	PPCPs	Celestolide		13171-00-1
Doherty	2020	10.3389/fpubh.2020.547239	PPCPs	Cinnamal		104-55-2
Doherty	2020	10.3389/fpubh.2020.547239	PPCPs	Cinnamyl alcohol		104-54-1
Doherty	2020	10.3389/fpubh.2020.547239	PPCPs	Citral A		141-27-5			CASRN	5392-40-5
Doherty	2020	10.3389/fpubh.2020.547239	PPCPs	Citral B		106-26-3			CASRN	5392-40-5
Doherty	2020	10.3389/fpubh.2020.547239	PPCPs	Coumarin		91-64-5
Doherty	2020	10.3389/fpubh.2020.547239	PPCPs	Cyclopentadecanone		502-72-7
Doherty	2020	10.3389/fpubh.2020.547239	PPCPs	D-Limonene		5989-27-5
Doherty	2020	10.3389/fpubh.2020.547239	PPCPs	Ethylene brassylate		105-95-3
Doherty	2020	10.3389/fpubh.2020.547239	PPCPs	Eugenol		97-53-0
Doherty	2020	10.3389/fpubh.2020.547239	PPCPs	Exaltolide		106-02-5	Also known as 15-pentadecanolide
Doherty	2020	10.3389/fpubh.2020.547239	PPCPs	Farnesol I		4602-84-0
Doherty	2020	10.3389/fpubh.2020.547239	PPCPs	Farnesol II		4602-84-0
Doherty	2020	10.3389/fpubh.2020.547239	PPCPs	Farnesol IV		4602-84-0
Doherty	2020	10.3389/fpubh.2020.547239	PPCPs	Galaxolide		1222-05-5
Doherty	2020	10.3389/fpubh.2020.547239	PPCPs	Geraniol		106-24-1
Doherty	2020	10.3389/fpubh.2020.547239	PPCPs	Hydroxy-citronellal		107-75-5
Doherty	2020	10.3389/fpubh.2020.547239	PPCPs	Indole		120-72-9
Doherty	2020	10.3389/fpubh.2020.547239	PPCPs	Isoeugenol		97-54-1
Doherty	2020	10.3389/fpubh.2020.547239	PPCPs	Lilial		80-54-6
Doherty	2020	10.3389/fpubh.2020.547239	PPCPs	Linalool		78-70-6
Doherty	2020	10.3389/fpubh.2020.547239	PPCPs	Lyral		31906-04-4
Doherty	2020	10.3389/fpubh.2020.547239	PPCPs	Methyl 2-octynoate		111-12-6
Doherty	2020	10.3389/fpubh.2020.547239	PPCPs	Methyleugenol		93-15-2
Doherty	2020	10.3389/fpubh.2020.547239	PPCPs	Musk Ketone		81-14-1
Doherty	2020	10.3389/fpubh.2020.547239	PPCPs	Musk Moskene		116-66-5
Doherty	2020	10.3389/fpubh.2020.547239	PPCPs	Phantolide		15323-35-0
Doherty	2020	10.3389/fpubh.2020.547239	PPCPs	Phenol		108-95-2
Doherty	2020	10.3389/fpubh.2020.547239	PPCPs	Thymol		89-83-8
Doherty	2020	10.3389/fpubh.2020.547239	PPCPs	Tonalide		1506-02-1
Doherty	2020	10.3389/fpubh.2020.547239	PPCPs	Triclosan		3380-34-5
Donald	2016	10.1098/rsos.160433	Pesticides	2,2,2-Trichloro-1-(2-chlorophenyl)-1-(4-chlorophenyl)ethanol		10606-46-9	Also known as o,p'-Dicofol
Donald	2016	10.1098/rsos.160433	Pesticides	2,2,2-Trichloro-1,1-bis(4-chlorophenyl)ethanol		115-32-2	Also known as p,p'-Dicofol
Donald	2016	10.1098/rsos.160433	Pesticides	Acetamiprid		135410-20-7
Donald	2016	10.1098/rsos.160433	Pesticides	Alachlor		15972-60-8
Donald	2016	10.1098/rsos.160433	Pesticides	Aldrin		309-00-2
Donald	2016	10.1098/rsos.160433	Pesticides	alpha-Chlordane		5103-71-9
Donald	2016	10.1098/rsos.160433	Pesticides	alpha-Chlordane		5103-71-9			CASRN	119911-70-5
Donald	2016	10.1098/rsos.160433	Pesticides	beta-BHC		319-85-7
Donald	2016	10.1098/rsos.160433	Pesticides	Bifenthrin		82657-04-3
Donald	2016	10.1098/rsos.160433	Pesticides	Captafol		2425-06-1
Donald	2016	10.1098/rsos.160433	Pesticides	Captan		133-06-2
Donald	2016	10.1098/rsos.160433	Pesticides	Chlorobenzilate		510-15-6
Donald	2016	10.1098/rsos.160433	Pesticides	Chloroneb		2675-77-6
Donald	2016	10.1098/rsos.160433	Pesticides	Chloropropylate		5836-10-2
Donald	2016	10.1098/rsos.160433	Pesticides	Chlorothalonil		1897-45-6
Donald	2016	10.1098/rsos.160433	Pesticides	Chlorpyrifos		2921-88-2
Donald	2016	10.1098/rsos.160433	Pesticides	cis-Permethrin		61949-76-6
Donald	2016	10.1098/rsos.160433	Pesticides	Cypermethrin		52315-07-8
Donald	2016	10.1098/rsos.160433	Pesticides	Dacthal		1861-32-1
Donald	2016	10.1098/rsos.160433	Pesticides	delta-BHC		319-86-8
Donald	2016	10.1098/rsos.160433	Pesticides	Deltamethrin		52918-63-5
Donald	2016	10.1098/rsos.160433	Pesticides	Diallate		2303-16-4
Donald	2016	10.1098/rsos.160433	Pesticides	Diazinon		333-41-5
Donald	2016	10.1098/rsos.160433	Pesticides	Dieldrin		60-57-1
Donald	2016	10.1098/rsos.160433	Pesticides	Dimethoate		60-51-5
Donald	2016	10.1098/rsos.160433	Pesticides	Endosulfan I		959-98-8
Donald	2016	10.1098/rsos.160433	Pesticides	Endosulfan II		33213-65-9
Donald	2016	10.1098/rsos.160433	Pesticides	Endosulfan sulfate		1031-07-8
Donald	2016	10.1098/rsos.160433	Pesticides	Endrin		72-20-8
Donald	2016	10.1098/rsos.160433	Pesticides	Endrin aldehyde		7421-93-4
Donald	2016	10.1098/rsos.160433	Pesticides	Endrin ketone		53494-70-5
Donald	2016	10.1098/rsos.160433	Pesticides	Esfenvalerate		66230-04-4
Donald	2016	10.1098/rsos.160433	Pesticides	Etridiazole		2593-15-9
Donald	2016	10.1098/rsos.160433	Pesticides	Fenitrothion		122-14-5
Donald	2016	10.1098/rsos.160433	Pesticides	Fipronil		120068-37-3
Donald	2016	10.1098/rsos.160433	Pesticides	Fipronil sulfide		120067-83-6
Donald	2016	10.1098/rsos.160433	Pesticides	Fipronil sulfone		120068-36-2
Donald	2016	10.1098/rsos.160433	Pesticides	gamma-Chlordane		5103-74-2			CASRN	5566-34-7
Donald	2016	10.1098/rsos.160433	Pesticides	Heptachlor		76-44-8
Donald	2016	10.1098/rsos.160433	Pesticides	Heptachlor epoxide		1024-57-3
Donald	2016	10.1098/rsos.160433	Pesticides	Hexachlorobenzene		118-74-1
Donald	2016	10.1098/rsos.160433	Pesticides	Imidan		732-11-6	Also known as phosmet
Donald	2016	10.1098/rsos.160433	Pesticides	Isodrin		465-73-6			CASRN	370-14-9
Donald	2016	10.1098/rsos.160433	Pesticides	lambda-Cyhalothrin		91465-08-6
Donald	2016	10.1098/rsos.160433	Pesticides	Lindane		58-89-9
Donald	2016	10.1098/rsos.160433	Pesticides	Malathion		121-75-5
Donald	2016	10.1098/rsos.160433	Pesticides	Methoxychlor		72-43-5
Donald	2016	10.1098/rsos.160433	Pesticides	Metolachlor		51218-45-2
Donald	2016	10.1098/rsos.160433	Pesticides	Mirex		2385-85-5
Donald	2016	10.1098/rsos.160433	Pesticides	Oxadiazon		19666-30-9
Donald	2016	10.1098/rsos.160433	Pesticides	Pendimethalin		40487-42-1
Donald	2016	10.1098/rsos.160433	Pesticides	Pentachloronitrobenzene		82-68-8
Donald	2016	10.1098/rsos.160433	Pesticides	Perthane		72-56-0
Donald	2016	10.1098/rsos.160433	Pesticides	Propachlor		1918-16-7
Donald	2016	10.1098/rsos.160433	Pesticides	Propanil		709-98-8
Donald	2016	10.1098/rsos.160433	Pesticides	Prophos		13194-48-4
Donald	2016	10.1098/rsos.160433	Pesticides	Simazine		122-34-9
Donald	2016	10.1098/rsos.160433	Pesticides	trans-Nonachlor		39765-80-5
Donald	2016	10.1098/rsos.160433	Pesticides	trans-Permethrin		51877-74-8	Another CASRN: 61949-77-7
Donald	2016	10.1098/rsos.160433	Pesticides	Trifluralin		1582-09-8
Donald	2016	10.1098/rsos.160433	Pesticides	1,1-Dichloro-2,2-bis(4-chlorophenyl)ethane	4,4'-DDD	72-54-8
Donald	2016	10.1098/rsos.160433	Pesticides	1,1-Dichloro-2,2-bis(4-chlorophenyl)ethylene	4,4'-DDE	72-55-9
Donald	2016	10.1098/rsos.160433	Pesticides	1,1,1-Trichloro-2,2-bis-(4-chlorophenyl)ethane	4,4'-DDT	50-29-3
Gibson	2019	10.1016/j.chemosphere.2018.12.008	OPEs	tris(2-Chloroethyl) phosphate	TCEP	115-96-8
Gibson	2019	10.1016/j.chemosphere.2018.12.008	OPEs	tris(1-Chloro-2-propyl) phosphate	TCIPP	13674-84-5
Gibson	2019	10.1016/j.chemosphere.2018.12.008	OPEs	tris(1,3-Dichloro-2-propyl) phosphate	TDCIPP	13674-87-8
Gibson	2019	10.1016/j.chemosphere.2018.12.008	OPEs	Triphenyl phosphate	TPHP	115-86-6
Hammel	2016	10.1021/acs.est.6b00030	OPEs	tris(1-Chloro-2-propyl) phosphate	TCIPP	13674-84-5
Hammel	2016	10.1021/acs.est.6b00030	OPEs	tris(1,3-Dichloro-2-propyl) phosphate	TDCIPP	13674-87-8
Hammel	2016	10.1021/acs.est.6b00030	OPEs	Triphenyl phosphate	TPHP	115-86-6
Hammel	2018	10.1021/acs.est.8b03755	BFRs	2,2',4,4',6-Pentabromodiphenyl ether	BDE-100	189084-64-8	The authors did not provide the full list of the compounds being quantified
Hammel	2018	10.1021/acs.est.8b03755	BFRs	2,2',3,4,4',5'-Hexabromodiphenyl ether	BDE-138	182677-30-1	The authors did not provide the full list of the compounds being quantified
Hammel	2018	10.1021/acs.est.8b03755	BFRs	2,2',4,4',5,5'-Hexabromodiphenyl ether	BDE-153	68631-49-2	The authors did not provide the full list of the compounds being quantified
Hammel	2018	10.1021/acs.est.8b03755	BFRs	2,2',4,4',5,6'-Hexabromodiphenyl ether	BDE-154	207122-15-4	The authors did not provide the full list of the compounds being quantified
Hammel	2018	10.1021/acs.est.8b03755	BFRs	2,2',4-Tribromodiphenyl ether	BDE-17	147217-75-2	The authors did not provide the full list of the compounds being quantified
Hammel	2018	10.1021/acs.est.8b03755	BFRs	2,2’,3,4,4’,5,6-Heptabromodiphenyl ether	BDE-181	189084-67-1	The authors did not provide the full list of the compounds being quantified
Hammel	2018	10.1021/acs.est.8b03755	BFRs	2,2',3,4,4',5',6-Heptabromodiphenyl ether	BDE-183	207122-16-5	The authors did not provide the full list of the compounds being quantified
Hammel	2018	10.1021/acs.est.8b03755	BFRs	2,3,3’,4,4’,5,6-Heptabromodiphenyl ether	BDE-190	189084-68-2	The authors did not provide the full list of the compounds being quantified
Hammel	2018	10.1021/acs.est.8b03755	BFRs	2,3,3',4,4',5',6-Heptabromodiphenyl ether	BDE-191	446255-30-7	The authors did not provide the full list of the compounds being quantified
Hammel	2018	10.1021/acs.est.8b03755	BFRs	2,2',3,3',4,4',5,5',6,6'-Decabromodiphenyl ether	BDE-209	1163-19-5	The authors did not provide the full list of the compounds being quantified
Hammel	2018	10.1021/acs.est.8b03755	BFRs	2,3’,4-Tribromodiphenyl ether	BDE-25	147217-77-4	The authors did not provide the full list of the compounds being quantified
Hammel	2018	10.1021/acs.est.8b03755	BFRs	2,4,6-Tribromodiphenyl ether	BDE-30	155999-95-4	The authors did not provide the full list of the compounds being quantified
Hammel	2018	10.1021/acs.est.8b03755	BFRs	2,2',4,4'-Tetrabromodiphenyl ether	BDE-47	5436-43-1	The authors did not provide the full list of the compounds being quantified
Hammel	2018	10.1021/acs.est.8b03755	BFRs	2,2',4,5'-Tetrabromodiphenyl ether	BDE-49	243982-82-3	The authors did not provide the full list of the compounds being quantified
Hammel	2018	10.1021/acs.est.8b03755	BFRs	2,3',4,4'-Tetrabromodiphenyl ether	BDE-66	189084-61-5	The authors did not provide the full list of the compounds being quantified
Hammel	2018	10.1021/acs.est.8b03755	BFRs	2,4,4’,6-Tetrabromodiphenyl ether	BDE-75	189084-63-7	The authors did not provide the full list of the compounds being quantified
Hammel	2018	10.1021/acs.est.8b03755	BFRs	2,2',4,4',5-Pentabromodiphenyl ether	BDE-99	60348-60-9	The authors did not provide the full list of the compounds being quantified
Hammel	2018	10.1021/acs.est.8b03755	NBFRs	bis(2-Ethylhexyl)tetrabromophthalate	BEHTBP	26040-51-7	The authors did not provide the full list of the compounds being quantified	also known as BEH-TEBP or TBPH	Abbreviation	BEH-TEBP
Hammel	2018	10.1021/acs.est.8b03755	NBFRs	Decabromodiphenylethane	DBDPE	84852-53-9	The authors did not provide the full list of the compounds being quantified	also known as 1,2-Bis(perbromophenyl)ethane
Hammel	2018	10.1021/acs.est.8b03755	NBFRs	2-Ethylhexyl 2,3,4,5-tetrabromobenzoate	EHTBB	183658-27-7	The authors did not provide the full list of the compounds being quantified		Abbreviation	EH-TBB
Hammel	2018	10.1021/acs.est.8b03755	NBFRs	Octabromotrimethylphenylindane	OBIND	1084889-51-9	The authors did not provide the full list of the compounds being quantified
Hammel	2018	10.1021/acs.est.8b03755	NBFRs	Tetrabromobisphenol A bis(2,3-dibromopropyl ether)	TBBPA-DBPE	21850-44-2	The authors did not provide the full list of the compounds being quantified
Hammel	2018	10.1021/acs.est.8b03755	NBFRs	2,4,6-tris(2,4,6-Tribromophenoxy)-1,3,5-triazine	TTBP-TAZ	25713-60-4	The authors did not provide the full list of the compounds being quantified
Hammel	2020	10.1021/acs.est.9b07909	OPEs	2,4-Diisopropylphenyl diphenyl phosphate	24DIPPDPP	96107-55-0
Hammel	2020	10.1021/acs.est.9b07909	OPEs	2-Isopropylphenyl diphenyl phosphate	2IPPDPP	64532-94-1
Hammel	2020	10.1021/acs.est.9b07909	OPEs	2-tert-Butylphenyl diphenyl phosphate	2tBPDPP	83242-23-3
Hammel	2020	10.1021/acs.est.9b07909	OPEs	3-Isopropylphenyl diphenyl phosphate	3IPPDPP	69515-46-4
Hammel	2020	10.1021/acs.est.9b07909	OPEs	4-Isopropylphenyl diphenyl phosphate	4IPPDPP	55864-04-5
Hammel	2020	10.1021/acs.est.9b07909	OPEs	4-tert-Butylphenyl diphenyl phosphate	4tBPDPP	981-40-8
Hammel	2020	10.1021/acs.est.9b07909	OPEs	bis(2,4-Diisopropylphenyl) phenyl phosphate	B24DIPPPP	2190501-29-0			Abbreviation	B24IPPPP
Hammel	2020	10.1021/acs.est.9b07909	OPEs	bis(2-Isopropylphenyl) phenyl phosphate	B2IPPPP	69500-29-4
Hammel	2020	10.1021/acs.est.9b07909	OPEs	bis(2-tert-Butylphenyl) phenyl phosphate	B2tBPPP	65652-41-7
Hammel	2020	10.1021/acs.est.9b07909	OPEs	bis(3-Isopropylphenyl) phenyl phosphate	B3IPPPP	69500-30-7
Hammel	2020	10.1021/acs.est.9b07909	OPEs	bis(4-Isopropylphenyl) phenyl phosphate	B4IPPPP	55864-07-8
Hammel	2020	10.1021/acs.est.9b07909	OPEs	bis(4-tert-Butylphenyl) phenyl phosphate	B4tBPPP	115-87-7
Hammel	2020	10.1021/acs.est.9b07909	OPEs	2-Ethylhexyl diphenyl phosphate	EHDPHP	1241-94-7	Other abbreviations: EDHP, EHDPP
Hammel	2020	10.1021/acs.est.9b07909	OPEs	tris(4-Tert-butylphenyl) phosphate	T4tBPP	78-33-1
Hammel	2020	10.1021/acs.est.9b07909	OPEs	tris(2-Chloroethyl) phosphate	TCEP	115-96-8
Hammel	2020	10.1021/acs.est.9b07909	OPEs	tris(1-Chloro-2-propyl) phosphate	TCIPP	13674-84-5
Hammel	2020	10.1021/acs.est.9b07909	OPEs	tris(1,3-Dichloro-2-propyl) phosphate	TDCIPP	13674-87-8
Hammel	2020	10.1021/acs.est.9b07909	OPEs	Triphenyl phosphate	TPHP	115-86-6
Hammel	2020	10.1021/acs.est.9b07909	Other	Diethylhexyl adipate	DEHA	103-23-1
Hammel	2020	10.1021/acs.est.9b07909	Other	di(2-Ethylhexyl) terephthalate	DEHTP	6422-86-2
Hammel	2020	10.1021/acs.est.9b07909	Other	Trioctyltrimellitate	TOTM	89-04-3
Hammel	2020	10.1021/acs.est.9b07909	PEs	Benzylbutyl phthalate	BBP	85-68-7
Hammel	2020	10.1021/acs.est.9b07909	PEs	bis(2-Ethylhexyl)phthalate	DEHP	117-81-7
Hammel	2020	10.1021/acs.est.9b07909	PEs	Diethyl phthalate	DEP	84-66-2
Hammel	2020	10.1021/acs.est.9b07909	PEs	Diisobutyl phthalate	DiBP	84-69-5
Hammel	2020	10.1021/acs.est.9b07909	PEs	Di-n-butyl phthalate	DiNP	84-74-2			Abbreviation	DBP
Hammel	2020	10.1021/acs.est.9b07909	PEs	Di-n-butyl phthalate	DiNP	84-74-2
Hammel	2020	10.1021/acs.est.9b07909	PEs	Dimethyl phthalate	DMP	131-11-3
Hardos	2020	10.3357/AMHP.5439.2020	OPEs	Tributyl phosphate	TBP	126-73-8
Hardos	2020	10.3357/AMHP.5439.2020	OPEs	Tripropyl phosphate	TPP	513-08-6
Harley	2019	10.1016/j.scitotenv.2018.10.276	Pesticides	2,2,2-Trichloro-1-(2-chlorophenyl)-1-(4-chlorophenyl)ethanol		10606-46-9	Also known as o,p'-Dicofol
Harley	2019	10.1016/j.scitotenv.2018.10.276	Pesticides	2,2,2-Trichloro-1,1-bis(4-chlorophenyl)ethanol		115-32-2	Also known as p,p'-Dicofol
Harley	2019	10.1016/j.scitotenv.2018.10.276	Pesticides	Acetamiprid		135410-20-7
Harley	2019	10.1016/j.scitotenv.2018.10.276	Pesticides	Alachlor		15972-60-8
Harley	2019	10.1016/j.scitotenv.2018.10.276	Pesticides	Aldrin		309-00-2
Harley	2019	10.1016/j.scitotenv.2018.10.276	Pesticides	alpha-BHC		319-84-6
Harley	2019	10.1016/j.scitotenv.2018.10.276	Pesticides	alpha-Chlordane		5103-71-9
Harley	2019	10.1016/j.scitotenv.2018.10.276	Pesticides	Atrazine		1912-24-9
Harley	2019	10.1016/j.scitotenv.2018.10.276	Pesticides	beta-BHC		319-85-7
Harley	2019	10.1016/j.scitotenv.2018.10.276	Pesticides	Bifenthrin		82657-04-3
Harley	2019	10.1016/j.scitotenv.2018.10.276	Pesticides	Captafol		2425-06-1
Harley	2019	10.1016/j.scitotenv.2018.10.276	Pesticides	Captan		133-06-2
Harley	2019	10.1016/j.scitotenv.2018.10.276	Pesticides	Chlorobenzilate		510-15-6
Harley	2019	10.1016/j.scitotenv.2018.10.276	Pesticides	Chloroneb		2675-77-6
Harley	2019	10.1016/j.scitotenv.2018.10.276	Pesticides	Chloropropylate		5836-10-2
Harley	2019	10.1016/j.scitotenv.2018.10.276	Pesticides	Chlorothalonil		1897-45-6
Harley	2019	10.1016/j.scitotenv.2018.10.276	Pesticides	Chlorpyrifos		2921-88-2
Harley	2019	10.1016/j.scitotenv.2018.10.276	Pesticides	Chlorpyrifos Methyl		5598-13-0
Harley	2019	10.1016/j.scitotenv.2018.10.276	Pesticides	cis-Permethrin		61949-76-6
Harley	2019	10.1016/j.scitotenv.2018.10.276	Pesticides	Cyfluthrin		68359-37-5
Harley	2019	10.1016/j.scitotenv.2018.10.276	Pesticides	Cypermethrin		52315-07-8
Harley	2019	10.1016/j.scitotenv.2018.10.276	Pesticides	Dacthal		1861-32-1
Harley	2019	10.1016/j.scitotenv.2018.10.276	Pesticides	delta-BHC		319-86-8
Harley	2019	10.1016/j.scitotenv.2018.10.276	Pesticides	Deltamethrin		52918-63-5
Harley	2019	10.1016/j.scitotenv.2018.10.276	Pesticides	Diallate		2303-16-4
Harley	2019	10.1016/j.scitotenv.2018.10.276	Pesticides	Diazinon		333-41-5
Harley	2019	10.1016/j.scitotenv.2018.10.276	Pesticides	Dieldrin		60-57-1
Harley	2019	10.1016/j.scitotenv.2018.10.276	Pesticides	Dimethoate		60-51-5
Harley	2019	10.1016/j.scitotenv.2018.10.276	Pesticides	Endosulfan I		959-98-8
Harley	2019	10.1016/j.scitotenv.2018.10.276	Pesticides	Endosulfan II		33213-65-9
Harley	2019	10.1016/j.scitotenv.2018.10.276	Pesticides	Endosulfan sulfate		1031-07-8
Harley	2019	10.1016/j.scitotenv.2018.10.276	Pesticides	Endrin		72-20-8
Harley	2019	10.1016/j.scitotenv.2018.10.276	Pesticides	Endrin aldehyde		7421-93-4
Harley	2019	10.1016/j.scitotenv.2018.10.276	Pesticides	Endrin ketone		53494-70-5
Harley	2019	10.1016/j.scitotenv.2018.10.276	Pesticides	Esfenvalerate		66230-04-4
Harley	2019	10.1016/j.scitotenv.2018.10.276	Pesticides	Ethion		563-12-2
Harley	2019	10.1016/j.scitotenv.2018.10.276	Pesticides	Etridiazole		2593-15-9
Harley	2019	10.1016/j.scitotenv.2018.10.276	Pesticides	Fenitrothion		122-14-5
Harley	2019	10.1016/j.scitotenv.2018.10.276	Pesticides	Fipronil		120068-37-3
Harley	2019	10.1016/j.scitotenv.2018.10.276	Pesticides	Fipronil sulfide		120067-83-6
Harley	2019	10.1016/j.scitotenv.2018.10.276	Pesticides	Fipronil sulfone		120068-36-2
Harley	2019	10.1016/j.scitotenv.2018.10.276	Pesticides	Fonofos		944-22-9
Harley	2019	10.1016/j.scitotenv.2018.10.276	Pesticides	gamma-Chlordane		5103-74-2
Harley	2019	10.1016/j.scitotenv.2018.10.276	Pesticides	Heptachlor		76-44-8
Harley	2019	10.1016/j.scitotenv.2018.10.276	Pesticides	Heptachlor epoxide		1024-57-3
Harley	2019	10.1016/j.scitotenv.2018.10.276	Pesticides	Hexachlorobenzene		118-74-1
Harley	2019	10.1016/j.scitotenv.2018.10.276	Pesticides	Imidan		732-11-6	Also known as phosmet
Harley	2019	10.1016/j.scitotenv.2018.10.276	Pesticides	Iprodione		36734-19-7
Harley	2019	10.1016/j.scitotenv.2018.10.276	Pesticides	Isodrin		465-73-6
Harley	2019	10.1016/j.scitotenv.2018.10.276	Pesticides	lambda-Cyhalothrin		91465-08-6
Harley	2019	10.1016/j.scitotenv.2018.10.276	Pesticides	Lindane		58-89-9
Harley	2019	10.1016/j.scitotenv.2018.10.276	Pesticides	Malathion		121-75-5
Harley	2019	10.1016/j.scitotenv.2018.10.276	Pesticides	Methoxychlor		72-43-5
Harley	2019	10.1016/j.scitotenv.2018.10.276	Pesticides	Metolachlor		51218-45-2
Harley	2019	10.1016/j.scitotenv.2018.10.276	Pesticides	Mirex		2385-85-5
Harley	2019	10.1016/j.scitotenv.2018.10.276	Pesticides	Oxadiazon		19666-30-9
Harley	2019	10.1016/j.scitotenv.2018.10.276	Pesticides	Parathion		56-38-2	Also known as parathion-ethyl
Harley	2019	10.1016/j.scitotenv.2018.10.276	Pesticides	Parathion-methyl		298-00-0
Harley	2019	10.1016/j.scitotenv.2018.10.276	Pesticides	Pendimethalin		40487-42-1
Harley	2019	10.1016/j.scitotenv.2018.10.276	Pesticides	Pentachloronitrobenzene		82-68-8
Harley	2019	10.1016/j.scitotenv.2018.10.276	Pesticides	Perthane		72-56-0
Harley	2019	10.1016/j.scitotenv.2018.10.276	Pesticides	Phorate		298-02-2
Harley	2019	10.1016/j.scitotenv.2018.10.276	Pesticides	Propachlor		1918-16-7
Harley	2019	10.1016/j.scitotenv.2018.10.276	Pesticides	Propanil		709-98-8
Harley	2019	10.1016/j.scitotenv.2018.10.276	Pesticides	Prophos		13194-48-4
Harley	2019	10.1016/j.scitotenv.2018.10.276	Pesticides	trans-Nonachlor		39765-80-5
Harley	2019	10.1016/j.scitotenv.2018.10.276	Pesticides	trans-Permethrin		51877-74-8	Another CASRN: 61949-77-7
Harley	2019	10.1016/j.scitotenv.2018.10.276	Pesticides	Trifluralin		1582-09-8
Harley	2019	10.1016/j.scitotenv.2018.10.276	Pesticides	Vinclozolin		50471-44-8
Harley	2019	10.1016/j.scitotenv.2018.10.276	Pesticides	1,1-Dichloro-2,2-bis(4-chlorophenyl)ethane	4,4'-DDD	72-54-8
Harley	2019	10.1016/j.scitotenv.2018.10.276	Pesticides	1,1-Dichloro-2,2-bis(4-chlorophenyl)ethylene	4,4'-DDE	72-55-9
Harley	2019	10.1016/j.scitotenv.2018.10.276	Pesticides	1,1,1-Trichloro-2,2-bis-(4-chlorophenyl)ethane	4,4'-DDT	50-29-3
Hendryx	2020	10.1016/j.envpol.2019.113501	PAHs	Anthracene		120-12-7
Hendryx	2020	10.1016/j.envpol.2019.113501	PAHs	Benzo[a]anthracene		56-55-3
Hendryx	2020	10.1016/j.envpol.2019.113501	PAHs	Benzo[b]fluoranthene		205-99-2
Hendryx	2020	10.1016/j.envpol.2019.113501	PAHs	Benzo[k]fluoranthene		207-08-9
Hendryx	2020	10.1016/j.envpol.2019.113501	PAHs	Chrysene		218-01-9
Hendryx	2020	10.1016/j.envpol.2019.113501	PAHs	Fluoranthene		206-44-0
Hendryx	2020	10.1016/j.envpol.2019.113501	PAHs	Fluorene		86-73-7
Hendryx	2020	10.1016/j.envpol.2019.113501	PAHs	Phenanthrene		85-01-8
Hendryx	2020	10.1016/j.envpol.2019.113501	PAHs	Pyrene		129-00-0
Kile	2016	10.1016/j.envres.2016.02.034	BFRs	2-Bromodiphenyl ether	BDE-1	7025-06-1
Kile	2016	10.1016/j.envres.2016.02.034	BFRs	2,6-Dibromodiphenyl ether	BDE-10	51930-04-2
Kile	2016	10.1016/j.envres.2016.02.034	BFRs	2,2’,4,4’,6-Pentabromodiphenyl ether	BDE-100	189084-64-8
Kile	2016	10.1016/j.envres.2016.02.034	BFRs	3,3’-Dibromodiphenyl ether	BDE-11	6903-63-5
Kile	2016	10.1016/j.envres.2016.02.034	BFRs	2,3,4,5,6-Pentabromodiphenyl ether	BDE-116	189084-65-9
Kile	2016	10.1016/j.envres.2016.02.034	BFRs	2,3’,4,4’,5-Pentabromodiphenyl ether	BDE-118	446254-80-4
Kile	2016	10.1016/j.envres.2016.02.034	BFRs	2,3’,4,4’,6-Pentabromodiphenyl ether	BDE-119	189084-66-0
Kile	2016	10.1016/j.envres.2016.02.034	BFRs	3,4-Dibromodiphenyl ether	BDE-12	189084-59-1			Analyte	1,2-Dibromodiphenyl ether
Kile	2016	10.1016/j.envres.2016.02.034	BFRs	3,4’-Dibromodiphenyl ether	BDE-13	83694-71-7
Kile	2016	10.1016/j.envres.2016.02.034	BFRs	2,2’,3,4,4’,5’-Hexabromodiphenyl ether	BDE-138	182677-30-1
Kile	2016	10.1016/j.envres.2016.02.034	BFRs	4,4’-Dibromodiphenyl ether	BDE-15	2050-47-7
Kile	2016	10.1016/j.envres.2016.02.034	BFRs	2,2’,4,4’,5,5’-Hexabromodiphenyl ether	BDE-153	68631-49-2
Kile	2016	10.1016/j.envres.2016.02.034	BFRs	2,2’,4,4’,5,6’-Hexabromodiphenyl ether	BDE-154	207122-15-4
Kile	2016	10.1016/j.envres.2016.02.034	BFRs	2,3,4,4’,5,6-Hexabromodiphenyl ether	BDE-166	189084-58-0
Kile	2016	10.1016/j.envres.2016.02.034	BFRs	2,2’,4-Tribromodiphenyl ether	BDE-17	147217-75-2
Kile	2016	10.1016/j.envres.2016.02.034	BFRs	2,2’,3,4,4’,5,6-Heptabromodiphenyl ether	BDE-181	189084-67-1
Kile	2016	10.1016/j.envres.2016.02.034	BFRs	2,2',3,4,4',5',6-Heptabromodiphenyl ether	BDE-183	207122-16-5
Kile	2016	10.1016/j.envres.2016.02.034	BFRs	2,3,3’,4,4’,5,6-Heptabromodiphenyl ether	BDE-190	189084-68-2
Kile	2016	10.1016/j.envres.2016.02.034	BFRs	3-Bromodiphenyl ether	BDE-2	6876-00-2
Kile	2016	10.1016/j.envres.2016.02.034	BFRs	2,3’,4-Tribromodiphenyl ether	BDE-25	147217-77-4
Kile	2016	10.1016/j.envres.2016.02.034	BFRs	4-Bromodiphenyl ether	BDE-3	101-55-3
Kile	2016	10.1016/j.envres.2016.02.034	BFRs	2,4,6-Tribromodiphenyl ether	BDE-30	155999-95-4
Kile	2016	10.1016/j.envres.2016.02.034	BFRs	2,4’,6-Tribromodiphenyl ether	BDE-32	189084-60-4
Kile	2016	10.1016/j.envres.2016.02.034	BFRs	3,3’,4-Tribromodiphenyl ether	BDE-35	147217-80-9
Kile	2016	10.1016/j.envres.2016.02.034	BFRs	3,4,4’-Tribromodiphenyl ether	BDE-37	147217-81-0
Kile	2016	10.1016/j.envres.2016.02.034	BFRs	2,2’,4,4’-Tetrabromodiphenyl ether	BDE-47	5436-43-1
Kile	2016	10.1016/j.envres.2016.02.034	BFRs	2,2’,4,5’-Tetrabromodiphenyl ether	BDE-49	243982-82-3
Kile	2016	10.1016/j.envres.2016.02.034	BFRs	2,3’,4,4’-Tetrabromodiphenyl ether	BDE-66	189084-61-5
Kile	2016	10.1016/j.envres.2016.02.034	BFRs	2,4-Dibromodiphenyl ether	BDE-7	171977-44-9			Analyte	3,4’-Dibromodiphenyl ether
Kile	2016	10.1016/j.envres.2016.02.034	BFRs	2,3’,4’,6-Tetrabromodiphenyl ether	BDE-71	189084-62-6
Kile	2016	10.1016/j.envres.2016.02.034	BFRs	2,4,4’,6-Tetrabromodiphenyl ether	BDE-75	189084-63-7
Kile	2016	10.1016/j.envres.2016.02.034	BFRs	3,3’,4,4’-Tetrabromodiphenyl ether	BDE-77	93703-48-1
Kile	2016	10.1016/j.envres.2016.02.034	BFRs	2,4’-Dibromodiphenyl ether	BDE-8	147217-71-8
Kile	2016	10.1016/j.envres.2016.02.034	BFRs	2,2’,4,4’,5-Pentabromodiphenyl ether	BDE-99	60348-60-9
Kile	2016	10.1016/j.envres.2016.02.034	NBFRs	bis(2-Ethylhexyl)tetrabromophthalate	BEHTBP	26040-51-7	also known as BEH-TEBP or TBPH		Abbreviation	BEH-TEBP
Kile	2016	10.1016/j.envres.2016.02.034	NBFRs	2-Ethylhexyl 2,3,4,5-tetrabromobenzoate	EHTBB	183658-27-7
Kile	2016	10.1016/j.envres.2016.02.034	OPEs	tris(2-Chloroethyl) phosphate	TCEP	115-96-8
Kile	2016	10.1016/j.envres.2016.02.034	OPEs	tris(1-Chloro-2-propyl) phosphate	TCIPP	13674-84-5			CASRN	26248-87-3
Kile	2016	10.1016/j.envres.2016.02.034	OPEs	tris(1,3-Dichloro-2-propyl) phosphate	TDCIPP	13674-87-8
Kile	2016	10.1016/j.envres.2016.02.034	OPEs	Triphenyl phosphate	TPHP	115-86-6
Levasseur	2021	10.1016/j.envint.2020.106317	Other	2,4,6-Tribromophenol		118-79-6
Levasseur	2021	10.1016/j.envint.2020.106317	Other	Bisphenol A		80-05-7
Levasseur	2021	10.1016/j.envint.2020.106317	PPCPs	Butylparaben		94-26-8
Levasseur	2021	10.1016/j.envint.2020.106317	PPCPs	Ethylparaben		120-47-8
Levasseur	2021	10.1016/j.envint.2020.106317	PPCPs	Methylparaben		99-76-3
Levasseur	2021	10.1016/j.envint.2020.106317	PPCPs	Propylparaben		94-13-3
Levasseur	2021	10.1016/j.envint.2020.106317	PPCPs	Triclocarban		101-20-2
Levasseur	2021	10.1016/j.envint.2020.106317	PPCPs	Triclosan		3380-34-5
Lipscomb	2017	10.1186/s12940-017-0224-6	BFRs	2-Bromodiphenyl ether	BDE-1	7025-06-1
Lipscomb	2017	10.1186/s12940-017-0224-6	BFRs	2,6-Dibromodiphenyl ether	BDE-10	51930-04-2
Lipscomb	2017	10.1186/s12940-017-0224-6	BFRs	2,2’,4,4’,6-Pentabromodiphenyl ether	BDE-100	189084-64-8
Lipscomb	2017	10.1186/s12940-017-0224-6	BFRs	3,3’-Dibromodiphenyl ether	BDE-11	6903-63-5
Lipscomb	2017	10.1186/s12940-017-0224-6	BFRs	2,3,4,5,6-Pentabromodiphenyl ether	BDE-116	189084-65-9
Lipscomb	2017	10.1186/s12940-017-0224-6	BFRs	2,3’,4,4’,5-Pentabromodiphenyl ether	BDE-118	446254-80-4
Lipscomb	2017	10.1186/s12940-017-0224-6	BFRs	2,3’,4,4’,6-Pentabromodiphenyl ether	BDE-119	189084-66-0
Lipscomb	2017	10.1186/s12940-017-0224-6	BFRs	3,4-Dibromodiphenyl ether	BDE-12	189084-59-1			Analyte	1,2-Dibromodiphenyl ether
Lipscomb	2017	10.1186/s12940-017-0224-6	BFRs	3,4’-Dibromodiphenyl ether	BDE-13	83694-71-7
Lipscomb	2017	10.1186/s12940-017-0224-6	BFRs	2,2’,3,4,4’,5’-Hexabromodiphenyl ether	BDE-138	182677-30-1
Lipscomb	2017	10.1186/s12940-017-0224-6	BFRs	4,4’-Dibromodiphenyl ether	BDE-15	2050-47-7
Lipscomb	2017	10.1186/s12940-017-0224-6	BFRs	2,2’,4,4’,5,5’-Hexabromodiphenyl ether	BDE-153	68631-49-2
Lipscomb	2017	10.1186/s12940-017-0224-6	BFRs	2,2’,4,4’,5,6’-Hexabromodiphenyl ether	BDE-154	207122-15-4
Lipscomb	2017	10.1186/s12940-017-0224-6	BFRs	2,3,4,4’,5,6-Hexabromodiphenyl ether	BDE-166	189084-58-0
Lipscomb	2017	10.1186/s12940-017-0224-6	BFRs	2,2’,4-Tribromodiphenyl ether	BDE-17	147217-75-2
Lipscomb	2017	10.1186/s12940-017-0224-6	BFRs	2,2’,3,4,4’,5,6-Heptabromodiphenyl ether	BDE-181	189084-67-1
Lipscomb	2017	10.1186/s12940-017-0224-6	BFRs	2,2',3,4,4',5',6-Heptabromodiphenyl ether	BDE-183	207122-16-5
Lipscomb	2017	10.1186/s12940-017-0224-6	BFRs	2,3,3’,4,4’,5,6-Heptabromodiphenyl ether	BDE-190	189084-68-2
Lipscomb	2017	10.1186/s12940-017-0224-6	BFRs	3-Bromodiphenyl ether	BDE-2	6876-00-2
Lipscomb	2017	10.1186/s12940-017-0224-6	BFRs	2,3’,4-Tribromodiphenyl ether	BDE-25	147217-77-4
Lipscomb	2017	10.1186/s12940-017-0224-6	BFRs	4-Bromodiphenyl ether	BDE-3	101-55-3
Lipscomb	2017	10.1186/s12940-017-0224-6	BFRs	2,4,6-Tribromodiphenyl ether	BDE-30	155999-95-4
Lipscomb	2017	10.1186/s12940-017-0224-6	BFRs	2,4’,6-Tribromodiphenyl ether	BDE-32	189084-60-4
Lipscomb	2017	10.1186/s12940-017-0224-6	BFRs	3,3’,4-Tribromodiphenyl ether	BDE-35	147217-80-9
Lipscomb	2017	10.1186/s12940-017-0224-6	BFRs	3,4,4’-Tribromodiphenyl ether	BDE-37	147217-81-0
Lipscomb	2017	10.1186/s12940-017-0224-6	BFRs	2,2’,4,4’-Tetrabromodiphenyl ether	BDE-47	5436-43-1
Lipscomb	2017	10.1186/s12940-017-0224-6	BFRs	2,2’,4,5’-Tetrabromodiphenyl ether	BDE-49	243982-82-3
Lipscomb	2017	10.1186/s12940-017-0224-6	BFRs	2,3’,4,4’-Tetrabromodiphenyl ether	BDE-66	189084-61-5
Lipscomb	2017	10.1186/s12940-017-0224-6	BFRs	2,4-Dibromodiphenyl ether	BDE-7	171977-44-9			Analyte	3,4’-Dibromodiphenyl ether
Lipscomb	2017	10.1186/s12940-017-0224-6	BFRs	2,3’,4’,6-Tetrabromodiphenyl ether	BDE-71	189084-62-6
Lipscomb	2017	10.1186/s12940-017-0224-6	BFRs	2,4,4’,6-Tetrabromodiphenyl ether	BDE-75	189084-63-7
Lipscomb	2017	10.1186/s12940-017-0224-6	BFRs	3,3’,4,4’-Tetrabromodiphenyl ether	BDE-77	93703-48-1
Lipscomb	2017	10.1186/s12940-017-0224-6	BFRs	2,4’-Dibromodiphenyl ether	BDE-8	147217-71-8
Lipscomb	2017	10.1186/s12940-017-0224-6	BFRs	2,2’,4,4’,5-Pentabromodiphenyl ether	BDE-99	60348-60-9
Lipscomb	2017	10.1186/s12940-017-0224-6	NBFRs	bis(2-Ethylhexyl)tetrabromophthalate	BEHTBP	26040-51-7	also known as BEH-TEBP or TBPH		Abbreviation	BEH-TEBP
Lipscomb	2017	10.1186/s12940-017-0224-6	NBFRs	2-Ethylhexyl 2,3,4,5-tetrabromobenzoate	EHTBB	183658-27-7
Lipscomb	2017	10.1186/s12940-017-0224-6	OPEs	tris(2-Chloroethyl) phosphate	TCEP	115-96-8
Lipscomb	2017	10.1186/s12940-017-0224-6	OPEs	tris(1-Chloro-2-propyl) phosphate	TCIPP	13674-84-5			CASRN	26248-87-3
Lipscomb	2017	10.1186/s12940-017-0224-6	OPEs	tris(1,3-Dichloro-2-propyl) phosphate	TDCIPP	13674-87-8
Lipscomb	2017	10.1186/s12940-017-0224-6	OPEs	Triphenyl phosphate	TPHP	115-86-6
Manzano	2019	10.1021/acs.est.8b06220	Other	2-Chloronaphthalene		91-58-7
Manzano	2019	10.1021/acs.est.8b06220	Other	2-Chlorophenol		95-57-8
Manzano	2019	10.1021/acs.est.8b06220	Other	2-Methylphenol		95-48-7
Manzano	2019	10.1021/acs.est.8b06220	Other	4-Chloraniline		106-47-8
Manzano	2019	10.1021/acs.est.8b06220	Other	4-Chlorophenyl ether		2444-89-5
Manzano	2019	10.1021/acs.est.8b06220	Other	Acetophenone		98-86-2
Manzano	2019	10.1021/acs.est.8b06220	Other	Carbazole		86-74-8
Manzano	2019	10.1021/acs.est.8b06220	Other	Dibenzofuran		132-64-9
Manzano	2019	10.1021/acs.est.8b06220	Other	Hexachlorbutadiene		87-68-3
Manzano	2019	10.1021/acs.est.8b06220	Other	Isophorone		78-59-1
Manzano	2019	10.1021/acs.est.8b06220	PAHs	2-Methylnaphthalene		91-57-6
Manzano	2019	10.1021/acs.est.8b06220	PAHs	Acenaphthene		83-32-9
Manzano	2019	10.1021/acs.est.8b06220	PAHs	Acenaphthylene		208-96-8
Manzano	2019	10.1021/acs.est.8b06220	PAHs	Anthracene		120-12-7
Manzano	2019	10.1021/acs.est.8b06220	PAHs	Benzo[a]anthracene		56-55-3
Manzano	2019	10.1021/acs.est.8b06220	PAHs	Chrysene		218-01-9
Manzano	2019	10.1021/acs.est.8b06220	PAHs	Fluoranthene		206-44-0
Manzano	2019	10.1021/acs.est.8b06220	PAHs	Fluorene		86-73-7
Manzano	2019	10.1021/acs.est.8b06220	PAHs	Naphthalene		91-20-3
Manzano	2019	10.1021/acs.est.8b06220	PAHs	Phenanthrene		85-01-8
Manzano	2019	10.1021/acs.est.8b06220	PAHs	Pyrene		129-00-0
Manzano	2019	10.1021/acs.est.8b06220	PEs	Benzylbutyl phthalate	BBP	85-68-7
Manzano	2019	10.1021/acs.est.8b06220	PEs	bis(2-Ethylhexyl)phthalate	DEHP	117-81-7
Manzano	2019	10.1021/acs.est.8b06220	PEs	Diethyl phthalate	DEP	84-66-2
Manzano	2019	10.1021/acs.est.8b06220	PEs	Di-n-butyl phthalate	DiNP	84-74-2
Manzano	2019	10.1021/acs.est.8b06220	PEs	Dimethyl phthalate	DMP	131-11-3
Manzano	2019	10.1021/acs.est.8b06220	PEs	Di-n-octyl phthalate	DOP	117-84-0
Manzano	2019	10.1021/acs.est.8b06220	Pesticides	1,2,4,5-Tetrachlorobenzene		95-94-3
Manzano	2019	10.1021/acs.est.8b06220	Pesticides	2,4-Dichlorophenol		120-83-2
Manzano	2019	10.1021/acs.est.8b06220	Pesticides	Biphenyl		92-52-4
Manzano	2019	10.1021/acs.est.8b06220	Pesticides	Hexachlorobenzene		118-74-1
Manzano	2019	10.1021/acs.est.8b06220	PPCPs	2,4-Dimethylphenol		105-67-9
Manzano	2019	10.1021/acs.est.8b06220	PPCPs	Phenol		108-95-2
Nguyen	2020	10.1021/acs.est.0c05240	BFRs	2,2’,3,4,4’,5’-Hexabromodiphenyl ether	BDE-138	182677-30-1
Nguyen	2020	10.1021/acs.est.0c05240	BFRs	2,2’,4,4’,5,6’-Hexabromodiphenyl ether	BDE-154	207122-15-4
Nguyen	2020	10.1021/acs.est.0c05240	BFRs	2,2',3,4,4',5',6-Heptabromodiphenyl ether	BDE-183	207122-16-5
Nguyen	2020	10.1021/acs.est.0c05240	BFRs	2,3,3’,4,4’,5,6-Heptabromodiphenyl ether	BDE-190	189084-68-2
Nguyen	2020	10.1021/acs.est.0c05240	BFRs	2,2',3,3',4,4',5,5',6,6'-Decabromodiphenyl ether	BDE-209	1163-19-5			Analyte	Decabromodiphenyl ether
Nguyen	2020	10.1021/acs.est.0c05240	BFRs	2,2’,4,4’-Tetrabromodiphenyl ether	BDE-47	5436-43-1
Nguyen	2020	10.1021/acs.est.0c05240	BFRs	2,2’,4,5’-Tetrabromodiphenyl ether	BDE-49	243982-82-3
Nguyen	2020	10.1021/acs.est.0c05240	BFRs	2,3',4,4'-Tetrabromodiphenyl ether	BDE-66	189084-61-5
Nguyen	2020	10.1021/acs.est.0c05240	BFRs	2,3’,4’,6-Tetrabromodiphenyl ether	BDE-71	189084-62-6
Nguyen	2020	10.1021/acs.est.0c05240	BFRs	2,2′,3,4,4′-Pentabromodiphenyl ether	BDE-85	182346-21-0
Nguyen	2020	10.1021/acs.est.0c05240	BFRs	2,2′,4,4′,5-Pentabromodiphenyl ether	BDE-99	60348-60-9			CASRN, Chemical group	60348-60-6, NHFRs
Nguyen	2020	10.1021/acs.est.0c05240	NBFRs	2,4,6-Tribromophenyl allyl ether	ATE	3278-89-5			Analyte, chemical group	Tribromophenyl allyl ether, NHFRs
Nguyen	2020	10.1021/acs.est.0c05240	NBFRs	bis(2-Ethylhexyl)tetrabromophthalate	BEHTBP	26040-51-7			Chemical group	NHFRs
Nguyen	2020	10.1021/acs.est.0c05240	NBFRs	Decabromodiphenylethane	DBDPE	84852-53-9	also known as 1,2-Bis(perbromophenyl)ethane		Chemical group	NHFRs
Nguyen	2020	10.1021/acs.est.0c05240	NBFRs	2-Ethylhexyl 2,3,4,5-tetrabromobenzoate	EHTBB	183658-27-7			Analyte, chemical group	Ethylhexyl-tetrabromobenzoate, NHFRs
Nguyen	2020	10.1021/acs.est.0c05240	NBFRs	Hexabromobenzene	HBB	87-82-1			Chemical group	NHFRs
Nguyen	2020	10.1021/acs.est.0c05240	NBFRs	Octabromotrimethylphenylindane	OBIND	1084889-51-9			Analyte, chemical group	Octabromotrimethylphenyl indane, NHFRs
Nguyen	2020	10.1021/acs.est.0c05240	NBFRs	Pentabromobenzene	PBBZ	608-90-2			Chemical group	NHFRs
Nguyen	2020	10.1021/acs.est.0c05240	NBFRs	Pentabromoethylbenzene	PBEB	85-22-3			Chemical group	NHFRs
Nguyen	2020	10.1021/acs.est.0c05240	NBFRs	Pentabromotoluene	PBT	87-83-2			Chemical group	NHFRs
Nguyen	2020	10.1021/acs.est.0c05240	OPEs	2,4-Diisopropylphenyl diphenyl phosphate	24DIPPDPP	96107-55-0			CASRN	58570-87-9
Nguyen	2020	10.1021/acs.est.0c05240	OPEs	2-Isopropylphenyl diphenyl phosphate	2IPPDPP	64532-94-1
Nguyen	2020	10.1021/acs.est.0c05240	OPEs	4-Isopropylphenyl diphenyl phosphate	4IPPDPP	55864-04-5
Nguyen	2020	10.1021/acs.est.0c05240	OPEs	bis(2-Isopropylphenyl) phenyl phosphate	B2IPPPP	69500-29-4
Nguyen	2020	10.1021/acs.est.0c05240	OPEs	2-Ethylhexyl diphenyl phosphate	EHDPHP	1241-94-7	Other abbreviations: EDHP, EHDPP		Abbreviation	EHDPP
Nguyen	2020	10.1021/acs.est.0c05240	OPEs	tris(2-Isopropylphenyl) phosphate	T2IPPP	64532-95-2			CASRN	26967-76-0
Nguyen	2020	10.1021/acs.est.0c05240	OPEs	tris(2-Butoxyethyl) phosphate	TBOEP	78-51-3
Nguyen	2020	10.1021/acs.est.0c05240	OPEs	tris(2-Chloroethyl) phosphate	TCEP	115-96-8
Nguyen	2020	10.1021/acs.est.0c05240	OPEs	tris(1-Chloro-2-propyl) phosphate	TCIPP	13674-84-5			Analyte	Tris(2-chloroisopropyl) phosphate
Nguyen	2020	10.1021/acs.est.0c05240	OPEs	tris(1,3-Dichloro-2-propyl) phosphate	TDCIPP	13674-87-8
Nguyen	2020	10.1021/acs.est.0c05240	OPEs	tris(2-Ethylhexyl) phosphate	TEHP	78-42-2
Nguyen	2020	10.1021/acs.est.0c05240	OPEs	Tri-m-cresyl phosphate	TmCP	563-04-2
Nguyen	2020	10.1021/acs.est.0c05240	OPEs	Tri-o-cresyl phosphate	ToCP	78-30-8			Analyte	Tris(2-chloroisopropyl) phosphate
Nguyen	2020	10.1021/acs.est.0c05240	OPEs	Tri-p-cresyl phosphate	TpCP	78-32-0
Nguyen	2020	10.1021/acs.est.0c05240	OPEs	Triphenyl phosphate	TPHP	115-86-6
Nguyen	2020	10.1021/acs.est.0c05240	Other	anti-Dechlorane plus	anti-DP	135821-74-8			CASRN, chemical group	13560-89-9, NHFRs
Nguyen	2020	10.1021/acs.est.0c05240	Other	syn-Dechlorane plus	syn-DP	135821-03-3			CASRN, chemical group	13560-89-9, NHFRs
O'Connell	2014	10.1021/es405022f	PAHs	1,2-Dimethylnaphthalene		573-98-8
O'Connell	2014	10.1021/es405022f	PAHs	1,6-Dimethylnaphthalene		575-43-9
O'Connell	2014	10.1021/es405022f	PAHs	1-Methylnaphthalene		90-12-0
O'Connell	2014	10.1021/es405022f	PAHs	1-Methylphenanthrene		832-69-9
O'Connell	2014	10.1021/es405022f	PAHs	1-Methylpyrene		2381-21-7
O'Connell	2014	10.1021/es405022f	PAHs	2,3-Dimethylanthracene		613-06-9
O'Connell	2014	10.1021/es405022f	PAHs	2-Methylanthracene		613-12-7
O'Connell	2014	10.1021/es405022f	PAHs	2-Methylnaphthalene		91-57-6
O'Connell	2014	10.1021/es405022f	PAHs	2-Methylphenanthrene		2531-84-2
O'Connell	2014	10.1021/es405022f	PAHs	3,6-Dimethylphenanthrene		1576-67-6
O'Connell	2014	10.1021/es405022f	PAHs	6-Methylchrysene		1705-85-7
O'Connell	2014	10.1021/es405022f	PAHs	9,10-Dimethylanthracene		781-43-1
O'Connell	2014	10.1021/es405022f	PAHs	9-Methylanthracene		779-02-2
O'Connell	2014	10.1021/es405022f	PAHs	Acenaphthene		83-32-9
O'Connell	2014	10.1021/es405022f	PAHs	Acenaphthylene		208-96-8
O'Connell	2014	10.1021/es405022f	PAHs	Anthracene		120-12-7
O'Connell	2014	10.1021/es405022f	PAHs	Benzo[a]anthracene		56-55-3
O'Connell	2014	10.1021/es405022f	PAHs	Benzo[a]pyrene		50-32-8
O'Connell	2014	10.1021/es405022f	PAHs	Benzo[b]fluoranthene		205-99-2
O'Connell	2014	10.1021/es405022f	PAHs	Benzo[e]pyrene		192-97-2
O'Connell	2014	10.1021/es405022f	PAHs	Benzo[ghi]perylene		191-24-2
O'Connell	2014	10.1021/es405022f	PAHs	Benzo[k]fluoranthene		207-08-9
O'Connell	2014	10.1021/es405022f	PAHs	Chrysene		218-01-9
O'Connell	2014	10.1021/es405022f	PAHs	Dibenz[a,h]anthracene		53-70-3
O'Connell	2014	10.1021/es405022f	PAHs	Dibenzo[a,l]pyrene		191-30-0
O'Connell	2014	10.1021/es405022f	PAHs	Dibenzothiophene		132-65-0
O'Connell	2014	10.1021/es405022f	PAHs	Fluoranthene		206-44-0
O'Connell	2014	10.1021/es405022f	PAHs	Fluorene		86-73-7
O'Connell	2014	10.1021/es405022f	PAHs	Indeno[1,2,3-c,d]pyrene		193-39-5
O'Connell	2014	10.1021/es405022f	PAHs	Naphthalene		91-20-3
O'Connell	2014	10.1021/es405022f	PAHs	Phenanthrene		85-01-8
O'Connell	2014	10.1021/es405022f	PAHs	Pyrene		129-00-0
O'Connell	2014	10.1021/es405022f	PAHs	Retene		483-65-8
Paulik	2018	10.1016/j.envpol.2018.05.010	PAHs	1,2-Dimethylnaphthalene		573-98-8
Paulik	2018	10.1016/j.envpol.2018.05.010	PAHs	1,4-Dimethylnaphthalene		571-58-4
Paulik	2018	10.1016/j.envpol.2018.05.010	PAHs	1,5-Dimethylnaphthalene		571-61-9
Paulik	2018	10.1016/j.envpol.2018.05.010	PAHs	1,6-Dimethylnaphthalene		575-43-9
Paulik	2018	10.1016/j.envpol.2018.05.010	PAHs	1,8-Dimethylnaphthalene		569-41-5
Paulik	2018	10.1016/j.envpol.2018.05.010	PAHs	1-Methylnaphthalene		90-12-0
Paulik	2018	10.1016/j.envpol.2018.05.010	PAHs	1-Methylphenanthrene		832-69-9
Paulik	2018	10.1016/j.envpol.2018.05.010	PAHs	1-Methylpyrene		2381-21-7
Paulik	2018	10.1016/j.envpol.2018.05.010	PAHs	2,3-Dimethylanthracene		613-06-9
Paulik	2018	10.1016/j.envpol.2018.05.010	PAHs	2,6-Diethylnaphthalene		59919-41-4
Paulik	2018	10.1016/j.envpol.2018.05.010	PAHs	2,6-Dimethylnaphthalene		581-42-0
Paulik	2018	10.1016/j.envpol.2018.05.010	PAHs	2-Ethylnaphthalene		939-27-5
Paulik	2018	10.1016/j.envpol.2018.05.010	PAHs	2-Methylanthracene		613-12-7
Paulik	2018	10.1016/j.envpol.2018.05.010	PAHs	2-Methylnaphthalene		91-57-6
Paulik	2018	10.1016/j.envpol.2018.05.010	PAHs	2-Methylphenanthrene		2531-84-2
Paulik	2018	10.1016/j.envpol.2018.05.010	PAHs	3,6-Dimethylphenanthrene		1576-67-6
Paulik	2018	10.1016/j.envpol.2018.05.010	PAHs	5-Methylchrysene		3697-24-3
Paulik	2018	10.1016/j.envpol.2018.05.010	PAHs	6-Methylchrysene		1705-85-7
Paulik	2018	10.1016/j.envpol.2018.05.010	PAHs	7,12-Dimethylbenz[a]anthracene		57-97-6
Paulik	2018	10.1016/j.envpol.2018.05.010	PAHs	9,10-Dimethylanthracene		781-43-1
Paulik	2018	10.1016/j.envpol.2018.05.010	PAHs	9-Methylanthracene		779-02-2
Paulik	2018	10.1016/j.envpol.2018.05.010	PAHs	Acenaphthene		83-32-9
Paulik	2018	10.1016/j.envpol.2018.05.010	PAHs	Acenaphthylene		208-96-8
Paulik	2018	10.1016/j.envpol.2018.05.010	PAHs	Anthanthrene		191-26-4
Paulik	2018	10.1016/j.envpol.2018.05.010	PAHs	Anthracene		120-12-7
Paulik	2018	10.1016/j.envpol.2018.05.010	PAHs	Benzo[a]anthracene		56-55-3
Paulik	2018	10.1016/j.envpol.2018.05.010	PAHs	Benzo[a]fluorene		238-84-6
Paulik	2018	10.1016/j.envpol.2018.05.010	PAHs	Benzo[a]pyrene		50-32-8
Paulik	2018	10.1016/j.envpol.2018.05.010	PAHs	Benzo[b]fluoranthene		205-99-2
Paulik	2018	10.1016/j.envpol.2018.05.010	PAHs	Benzo[b]fluorene		243-17-4
Paulik	2018	10.1016/j.envpol.2018.05.010	PAHs	Benzo[b]perylene		197-70-6
Paulik	2018	10.1016/j.envpol.2018.05.010	PAHs	Benzo[c]fluorene		205-12-9
Paulik	2018	10.1016/j.envpol.2018.05.010	PAHs	Benzo[e]pyrene		192-97-2
Paulik	2018	10.1016/j.envpol.2018.05.010	PAHs	Benzo[ghi]perylene		191-24-2
Paulik	2018	10.1016/j.envpol.2018.05.010	PAHs	Benzo[j]fluoranthene		205-82-3
Paulik	2018	10.1016/j.envpol.2018.05.010	PAHs	Benzo[k]fluoranthene		207-08-9
Paulik	2018	10.1016/j.envpol.2018.05.010	PAHs	Chrysene		218-01-9
Paulik	2018	10.1016/j.envpol.2018.05.010	PAHs	Coronene		191-07-1
Paulik	2018	10.1016/j.envpol.2018.05.010	PAHs	Cyclopenta[c,d]pyrene		27208-37-3
Paulik	2018	10.1016/j.envpol.2018.05.010	PAHs	Dibenz[a,h]anthracene		53-70-3
Paulik	2018	10.1016/j.envpol.2018.05.010	PAHs	Dibenzo[a,e]fluoranthene		5385-75-1
Paulik	2018	10.1016/j.envpol.2018.05.010	PAHs	Dibenzo[a,e]pyrene		192-65-4
Paulik	2018	10.1016/j.envpol.2018.05.010	PAHs	Dibenzo[a,h]pyrene		189-64-0			CASRN	53-70-3
Paulik	2018	10.1016/j.envpol.2018.05.010	PAHs	Dibenzo[a,i]pyrene		189-55-9
Paulik	2018	10.1016/j.envpol.2018.05.010	PAHs	Dibenzo[a,l]pyrene		191-30-0
Paulik	2018	10.1016/j.envpol.2018.05.010	PAHs	Dibenzo[e,l]pyrene		192-51-8
Paulik	2018	10.1016/j.envpol.2018.05.010	PAHs	Dibenzothiophene		132-65-0
Paulik	2018	10.1016/j.envpol.2018.05.010	PAHs	Fluoranthene		206-44-0
Paulik	2018	10.1016/j.envpol.2018.05.010	PAHs	Fluorene		86-73-7
Paulik	2018	10.1016/j.envpol.2018.05.010	PAHs	Indeno[1,2,3-c,d]pyrene		193-39-5
Paulik	2018	10.1016/j.envpol.2018.05.010	PAHs	Naphthalene		91-20-3
Paulik	2018	10.1016/j.envpol.2018.05.010	PAHs	Naphtho[1,2-b]fluoranthene		5385-22-8
Paulik	2018	10.1016/j.envpol.2018.05.010	PAHs	Naphtho[2,3-a]pyrene		196-42-9
Paulik	2018	10.1016/j.envpol.2018.05.010	PAHs	Naphtho[2,3-e]pyrene		193-09-9
Paulik	2018	10.1016/j.envpol.2018.05.010	PAHs	Naphtho[2,3-j]fluoranthene		205-83-4
Paulik	2018	10.1016/j.envpol.2018.05.010	PAHs	Naphtho[2,3-k]fluoranthene		207-18-1
Paulik	2018	10.1016/j.envpol.2018.05.010	PAHs	Phenanthrene		85-01-8
Paulik	2018	10.1016/j.envpol.2018.05.010	PAHs	Picene		213-46-7
Paulik	2018	10.1016/j.envpol.2018.05.010	PAHs	Pyrene		129-00-0
Paulik	2018	10.1016/j.envpol.2018.05.010	PAHs	Retene		483-65-8
Paulik	2018	10.1016/j.envpol.2018.05.010	PAHs	Triphenylene		217-59-4
Quintana	2019	10.1038/s41370-019-0116-7	PPCPs	Nicotine		54-11-5
Quintana	2020	10.1093/ntr/ntaa140	PPCPs	Cotinine		486-56-6
Quintana	2020	10.1093/ntr/ntaa140	PPCPs	Nicotine		54-11-5
Reche	2020	10.1016/j.scitotenv.2020.137161	PAHs	Acenaphthene		83-32-9	The authors did not provide the full list of the compounds being quantified
Reche	2020	10.1016/j.scitotenv.2020.137161	PAHs	Acenaphthylene		208-96-8	The authors did not provide the full list of the compounds being quantified
Reche	2020	10.1016/j.scitotenv.2020.137161	PAHs	Fluorene		86-73-7	The authors did not provide the full list of the compounds being quantified
Reche	2020	10.1016/j.scitotenv.2020.137161	PAHs	Phenanthrene		85-01-8	The authors did not provide the full list of the compounds being quantified
Reche	2020	10.1016/j.scitotenv.2020.137161	PPCPs	Enzacamene		36861-47-9	The authors did not provide the full list of the compounds being quantified		Analyte	Parsol-MCX_2
Reche	2020	10.1016/j.scitotenv.2020.137161	PPCPs	Galaxolide		1222-05-5	The authors did not provide the full list of the compounds being quantified
Reche	2020	10.1016/j.scitotenv.2020.137161	PPCPs	Hedione		24851-98-7	The authors did not provide the full list of the compounds being quantified
Reche	2020	10.1016/j.scitotenv.2020.137161	PPCPs	Lilial		80-54-6	The authors did not provide the full list of the compounds being quantified
Reche	2020	10.1016/j.scitotenv.2020.137161	PPCPs	Octyl methoxycinnamate		83834-59-7	The authors did not provide the full list of the compounds being quantified		Analyte	Parsol-MCX_1
Reche	2020	10.1016/j.scitotenv.2020.137161	PPCPs	Tonalide		1506-02-1	The authors did not provide the full list of the compounds being quantified
Reddam	2020	10.1016/j.envint.2020.105499	OPEs	2,4-Diisopropylphenyl diphenyl phosphate	24DIPPDPP	96107-55-0
Reddam	2020	10.1016/j.envint.2020.105499	OPEs	2-Isopropylphenyl diphenyl phosphate	2IPPDPP	64532-94-1
Reddam	2020	10.1016/j.envint.2020.105499	OPEs	2-tert-Butylphenyl diphenyl phosphate	2tBPDPP	83242-23-3
Reddam	2020	10.1016/j.envint.2020.105499	OPEs	3-Isopropylphenyl diphenyl phosphate	3IPPDPP	69515-46-4
Reddam	2020	10.1016/j.envint.2020.105499	OPEs	4-Isopropylphenyl diphenyl phosphate	4IPPDPP	55864-04-5
Reddam	2020	10.1016/j.envint.2020.105499	OPEs	4-tert-Butylphenyl diphenyl phosphate	4tBPDPP	981-40-8
Reddam	2020	10.1016/j.envint.2020.105499	OPEs	bis(2,4-Diisopropylphenyl) phenyl phosphate	B24DIPPPP	2190501-29-0
Reddam	2020	10.1016/j.envint.2020.105499	OPEs	bis(2-Isopropylphenyl) phenyl phosphate	B2IPPPP	69500-29-4
Reddam	2020	10.1016/j.envint.2020.105499	OPEs	bis(2-tert-Butylphenyl) phenyl phosphate	B2tBPPP	65652-41-7
Reddam	2020	10.1016/j.envint.2020.105499	OPEs	bis(3-Isopropylphenyl) phenyl phosphate	B3IPPPP	69500-30-7
Reddam	2020	10.1016/j.envint.2020.105499	OPEs	bis(4-Isopropylphenyl) phenyl phosphate	B4IPPPP	55864-07-8
Reddam	2020	10.1016/j.envint.2020.105499	OPEs	bis(4-tert-Butylphenyl) phenyl phosphate	B4tBPPP	115-87-7
Reddam	2020	10.1016/j.envint.2020.105499	OPEs	2-Ethylhexyl diphenyl phosphate	EHDPHP	1241-94-7	Other abbreviations: EDHP, EHDPP		Abbreviation	EHDPP
Reddam	2020	10.1016/j.envint.2020.105499	OPEs	tris(3-Isopropylphenyl) phosphate	T3IPPP	72668-27-0
Reddam	2020	10.1016/j.envint.2020.105499	OPEs	tris(4-Isopropylphenyl) phosphate	T4IPPP	2502-15-0
Reddam	2020	10.1016/j.envint.2020.105499	OPEs	tris(4-Tert-butylphenyl) phosphate	T4tBPP	78-33-1
Reddam	2020	10.1016/j.envint.2020.105499	OPEs	tris(2-Butoxyethyl) phosphate	TBOEP	78-51-3
Reddam	2020	10.1016/j.envint.2020.105499	OPEs	tris(2-Chloroethyl) phosphate	TCEP	115-96-8
Reddam	2020	10.1016/j.envint.2020.105499	OPEs	tris(1-Chloro-2-propyl) phosphate	TCIPP	13674-84-5
Reddam	2020	10.1016/j.envint.2020.105499	OPEs	tris(1,3-Dichloro-2-propyl) phosphate	TDCIPP	13674-87-8
Reddam	2020	10.1016/j.envint.2020.105499	OPEs	Tri-n-butyl phosphate	TnBP	126-73-8
Reddam	2020	10.1016/j.envint.2020.105499	OPEs	Triphenyl phosphate	TPHP	115-86-6
Rohlman	2019	10.1186/s12889-019-7217-z	PAHs	1,2-Dimethylnaphthalene		573-98-8
Rohlman	2019	10.1186/s12889-019-7217-z	PAHs	1,4-Dimethylnaphthalene		571-58-4
Rohlman	2019	10.1186/s12889-019-7217-z	PAHs	1,5-Dimethylnaphthalene		571-61-9
Rohlman	2019	10.1186/s12889-019-7217-z	PAHs	1,6-Dimethylnaphthalene		575-43-9
Rohlman	2019	10.1186/s12889-019-7217-z	PAHs	1,8-Dimethylnaphthalene		569-41-5
Rohlman	2019	10.1186/s12889-019-7217-z	PAHs	1-Methylnaphthalene		90-12-0
Rohlman	2019	10.1186/s12889-019-7217-z	PAHs	1-Methylphenanthrene		832-69-9
Rohlman	2019	10.1186/s12889-019-7217-z	PAHs	1-Methylpyrene		2381-21-7
Rohlman	2019	10.1186/s12889-019-7217-z	PAHs	2,3-Dimethylanthracene		613-06-9
Rohlman	2019	10.1186/s12889-019-7217-z	PAHs	2,6-Diethylnaphthalene		59919-41-4
Rohlman	2019	10.1186/s12889-019-7217-z	PAHs	2,6-Dimethylnaphthalene		581-42-0
Rohlman	2019	10.1186/s12889-019-7217-z	PAHs	2-Ethylnaphthalene		939-27-5
Rohlman	2019	10.1186/s12889-019-7217-z	PAHs	2-Methylanthracene		613-12-7
Rohlman	2019	10.1186/s12889-019-7217-z	PAHs	2-Methylnaphthalene		91-57-6
Rohlman	2019	10.1186/s12889-019-7217-z	PAHs	2-Methylphenanthrene		2531-84-2
Rohlman	2019	10.1186/s12889-019-7217-z	PAHs	3,6-Dimethylphenanthrene		1576-67-6
Rohlman	2019	10.1186/s12889-019-7217-z	PAHs	5-Methylchrysene		3697-24-3
Rohlman	2019	10.1186/s12889-019-7217-z	PAHs	6-Methylchrysene		1705-85-7
Rohlman	2019	10.1186/s12889-019-7217-z	PAHs	7,12-Dimethylbenz[a]anthracene		57-97-6
Rohlman	2019	10.1186/s12889-019-7217-z	PAHs	9,10-Dimethylanthracene		781-43-1
Rohlman	2019	10.1186/s12889-019-7217-z	PAHs	9-Methylanthracene		779-02-2
Rohlman	2019	10.1186/s12889-019-7217-z	PAHs	Acenaphthene		83-32-9
Rohlman	2019	10.1186/s12889-019-7217-z	PAHs	Acenaphthylene		208-96-8
Rohlman	2019	10.1186/s12889-019-7217-z	PAHs	Anthanthrene		191-26-4
Rohlman	2019	10.1186/s12889-019-7217-z	PAHs	Anthracene		120-12-7
Rohlman	2019	10.1186/s12889-019-7217-z	PAHs	Benzo[a]anthracene		56-55-3
Rohlman	2019	10.1186/s12889-019-7217-z	PAHs	Benzo[a]fluorene		238-84-6
Rohlman	2019	10.1186/s12889-019-7217-z	PAHs	Benzo[a]pyrene		50-32-8
Rohlman	2019	10.1186/s12889-019-7217-z	PAHs	Benzo[b]fluoranthene		205-99-2
Rohlman	2019	10.1186/s12889-019-7217-z	PAHs	Benzo[b]fluorene		243-17-4
Rohlman	2019	10.1186/s12889-019-7217-z	PAHs	Benzo[b]perylene		197-70-6
Rohlman	2019	10.1186/s12889-019-7217-z	PAHs	Benzo[c]fluorene		205-12-9
Rohlman	2019	10.1186/s12889-019-7217-z	PAHs	Benzo[e]pyrene		192-97-2
Rohlman	2019	10.1186/s12889-019-7217-z	PAHs	Benzo[ghi]perylene		191-24-2
Rohlman	2019	10.1186/s12889-019-7217-z	PAHs	Benzo[j]fluoranthene		205-82-3
Rohlman	2019	10.1186/s12889-019-7217-z	PAHs	Benzo[k]fluoranthene		207-08-9
Rohlman	2019	10.1186/s12889-019-7217-z	PAHs	Chrysene		218-01-9
Rohlman	2019	10.1186/s12889-019-7217-z	PAHs	Coronene		191-07-1
Rohlman	2019	10.1186/s12889-019-7217-z	PAHs	Cyclopenta[c,d]pyrene		27208-37-3
Rohlman	2019	10.1186/s12889-019-7217-z	PAHs	Dibenz[a,h]anthracene		53-70-3
Rohlman	2019	10.1186/s12889-019-7217-z	PAHs	Dibenzo[a,e]fluoranthene		5385-75-1
Rohlman	2019	10.1186/s12889-019-7217-z	PAHs	Dibenzo[a,e]pyrene		192-65-4
Rohlman	2019	10.1186/s12889-019-7217-z	PAHs	Dibenzo[a,h]pyrene		189-64-0
Rohlman	2019	10.1186/s12889-019-7217-z	PAHs	Dibenzo[a,i]pyrene		189-55-9
Rohlman	2019	10.1186/s12889-019-7217-z	PAHs	Dibenzo[a,l]pyrene		191-30-0
Rohlman	2019	10.1186/s12889-019-7217-z	PAHs	Dibenzo[e,l]pyrene		192-51-8
Rohlman	2019	10.1186/s12889-019-7217-z	PAHs	Dibenzothiophene		132-65-0
Rohlman	2019	10.1186/s12889-019-7217-z	PAHs	Fluoranthene		206-44-0
Rohlman	2019	10.1186/s12889-019-7217-z	PAHs	Fluorene		86-73-7
Rohlman	2019	10.1186/s12889-019-7217-z	PAHs	Indeno[1,2,3-c,d]pyrene		193-39-5
Rohlman	2019	10.1186/s12889-019-7217-z	PAHs	Naphthalene		91-20-3
Rohlman	2019	10.1186/s12889-019-7217-z	PAHs	Naphtho[1,2-b]fluoranthene		111189-32-3
Rohlman	2019	10.1186/s12889-019-7217-z	PAHs	Naphtho[2,3-a]pyrene		196-42-9
Rohlman	2019	10.1186/s12889-019-7217-z	PAHs	Naphtho[2,3-a]pyrene		196-42-9
Rohlman	2019	10.1186/s12889-019-7217-z	PAHs	Naphtho[2,3-j]fluoranthene		205-83-4
Rohlman	2019	10.1186/s12889-019-7217-z	PAHs	Naphtho[2,3-k]fluoranthene		207-18-1
Rohlman	2019	10.1186/s12889-019-7217-z	PAHs	Phenanthrene		85-01-8
Rohlman	2019	10.1186/s12889-019-7217-z	PAHs	Picene		213-46-7
Rohlman	2019	10.1186/s12889-019-7217-z	PAHs	Pyrene		129-00-0
Rohlman	2019	10.1186/s12889-019-7217-z	PAHs	Retene		483-65-8
Rohlman	2019	10.1186/s12889-019-7217-z	PAHs	Triphenylene		217-59-4
Rohlman	2019	10.3390/ijerph16030327	PAHs	1,2-Dimethylnaphthalene		573-98-8
Rohlman	2019	10.3390/ijerph16030327	PAHs	1,4-Dimethylnaphthalene		571-58-4
Rohlman	2019	10.3390/ijerph16030327	PAHs	1,5-Dimethylnaphthalene		571-61-9
Rohlman	2019	10.3390/ijerph16030327	PAHs	1,6-Dimethylnaphthalene		575-43-9
Rohlman	2019	10.3390/ijerph16030327	PAHs	1,8-Dimethylnaphthalene		569-41-5
Rohlman	2019	10.3390/ijerph16030327	PAHs	1-Methylnaphthalene		90-12-0
Rohlman	2019	10.3390/ijerph16030327	PAHs	1-Methylphenanthrene		832-69-9
Rohlman	2019	10.3390/ijerph16030327	PAHs	1-Methylpyrene		2381-21-7
Rohlman	2019	10.3390/ijerph16030327	PAHs	2,3-Dimethylanthracene		613-06-9
Rohlman	2019	10.3390/ijerph16030327	PAHs	2,6-Diethylnaphthalene		59919-41-4
Rohlman	2019	10.3390/ijerph16030327	PAHs	2,6-Dimethylnaphthalene		581-42-0
Rohlman	2019	10.3390/ijerph16030327	PAHs	2-Ethylnaphthalene		939-27-5
Rohlman	2019	10.3390/ijerph16030327	PAHs	2-Methylanthracene		613-12-7
Rohlman	2019	10.3390/ijerph16030327	PAHs	2-Methylnaphthalene		91-57-6
Rohlman	2019	10.3390/ijerph16030327	PAHs	2-Methylphenanthrene		2531-84-2
Rohlman	2019	10.3390/ijerph16030327	PAHs	3,6-Dimethylphenanthrene		1576-67-6
Rohlman	2019	10.3390/ijerph16030327	PAHs	5-Methylchrysene		3697-24-3
Rohlman	2019	10.3390/ijerph16030327	PAHs	6-Methylchrysene		1705-85-7
Rohlman	2019	10.3390/ijerph16030327	PAHs	7,12-Dimethylbenz[a]anthracene		57-97-6
Rohlman	2019	10.3390/ijerph16030327	PAHs	9,10-Dimethylanthracene		781-43-1
Rohlman	2019	10.3390/ijerph16030327	PAHs	9-Methylanthracene		779-02-2
Rohlman	2019	10.3390/ijerph16030327	PAHs	Acenaphthene		83-32-9
Rohlman	2019	10.3390/ijerph16030327	PAHs	Acenaphthylene		208-96-8
Rohlman	2019	10.3390/ijerph16030327	PAHs	Anthanthrene		191-26-4
Rohlman	2019	10.3390/ijerph16030327	PAHs	Anthracene		120-12-7
Rohlman	2019	10.3390/ijerph16030327	PAHs	Benzo[a]anthracene		56-55-3
Rohlman	2019	10.3390/ijerph16030327	PAHs	Benzo[a]fluorene		238-84-6
Rohlman	2019	10.3390/ijerph16030327	PAHs	Benzo[a]pyrene		50-32-8
Rohlman	2019	10.3390/ijerph16030327	PAHs	Benzo[b]fluoranthene		205-99-2
Rohlman	2019	10.3390/ijerph16030327	PAHs	Benzo[b]fluorene		243-17-4
Rohlman	2019	10.3390/ijerph16030327	PAHs	Benzo[b]perylene		197-70-6
Rohlman	2019	10.3390/ijerph16030327	PAHs	Benzo[c]fluorene		205-12-9
Rohlman	2019	10.3390/ijerph16030327	PAHs	Benzo[e]pyrene		192-97-2
Rohlman	2019	10.3390/ijerph16030327	PAHs	Benzo[ghi]perylene		191-24-2
Rohlman	2019	10.3390/ijerph16030327	PAHs	Benzo[j]fluoranthene		205-82-3
Rohlman	2019	10.3390/ijerph16030327	PAHs	Benzo[k]fluoranthene		207-08-9
Rohlman	2019	10.3390/ijerph16030327	PAHs	Chrysene		218-01-9
Rohlman	2019	10.3390/ijerph16030327	PAHs	Coronene		191-07-1
Rohlman	2019	10.3390/ijerph16030327	PAHs	Cyclopenta[c,d]pyrene		27208-37-3
Rohlman	2019	10.3390/ijerph16030327	PAHs	Dibenz[a,h]anthracene		53-70-3
Rohlman	2019	10.3390/ijerph16030327	PAHs	Dibenzo[a,e]fluoranthene		5385-75-1
Rohlman	2019	10.3390/ijerph16030327	PAHs	Dibenzo[a,e]pyrene		192-65-4
Rohlman	2019	10.3390/ijerph16030327	PAHs	Dibenzo[a,h]pyrene		189-64-0
Rohlman	2019	10.3390/ijerph16030327	PAHs	Dibenzo[a,i]pyrene		189-55-9
Rohlman	2019	10.3390/ijerph16030327	PAHs	Dibenzo[a,l]pyrene		191-30-0
Rohlman	2019	10.3390/ijerph16030327	PAHs	Dibenzo[e,l]pyrene		192-51-8
Rohlman	2019	10.3390/ijerph16030327	PAHs	Dibenzothiophene		132-65-0
Rohlman	2019	10.3390/ijerph16030327	PAHs	Fluoranthene		206-44-0
Rohlman	2019	10.3390/ijerph16030327	PAHs	Fluorene		86-73-7
Rohlman	2019	10.3390/ijerph16030327	PAHs	Indeno[1,2,3-c,d]pyrene		193-39-5
Rohlman	2019	10.3390/ijerph16030327	PAHs	Naphthalene		91-20-3
Rohlman	2019	10.3390/ijerph16030327	PAHs	Naphtho[1,2-b]fluoranthene		111189-32-3
Rohlman	2019	10.3390/ijerph16030327	PAHs	Naphtho[2,3-a]pyrene		196-42-9
Rohlman	2019	10.3390/ijerph16030327	PAHs	Naphtho[2,3-a]pyrene		196-42-9
Rohlman	2019	10.3390/ijerph16030327	PAHs	Naphtho[2,3-j]fluoranthene		205-83-4
Rohlman	2019	10.3390/ijerph16030327	PAHs	Naphtho[2,3-k]fluoranthene		207-18-1
Rohlman	2019	10.3390/ijerph16030327	PAHs	Phenanthrene		85-01-8
Rohlman	2019	10.3390/ijerph16030327	PAHs	Picene		213-46-7
Rohlman	2019	10.3390/ijerph16030327	PAHs	Pyrene		129-00-0
Rohlman	2019	10.3390/ijerph16030327	PAHs	Retene		483-65-8
Rohlman	2019	10.3390/ijerph16030327	PAHs	Triphenylene		217-59-4
Romanak	2019	10.1016/j.chroma.2018.12.041	BFRs	2,2',3,3',4,4',5,6'-Octabromodiphenyl ether	BDE-196	446255-39-6
Romanak	2019	10.1016/j.chroma.2018.12.041	BFRs	2,2',3,3',4,4',6,6'-Octabromodiphenyl ether	BDE-197	117964-21-3
Romanak	2019	10.1016/j.chroma.2018.12.041	BFRs	2,2',3,3',4,5',6,6'-Octabromodiphenyl ether	BDE-201	446255-50-1
Romanak	2019	10.1016/j.chroma.2018.12.041	BFRs	2,2',3,4,4',5,5',6-Octabromodiphenyl ether	BDE-203	337513-72-1
Romanak	2019	10.1016/j.chroma.2018.12.041	BFRs	2,2',3,4,4',5,6,6'-Octabromodiphenyl ether	BDE-204	446255-54-5
Romanak	2019	10.1016/j.chroma.2018.12.041	BFRs	2,2',3,3',4,4',5,5',6-Nonabromodiphenyl ether	BDE-206	63936-56-1
Romanak	2019	10.1016/j.chroma.2018.12.041	BFRs	2,2',3,3',4,4',5,6,6'-Nonabromodiphenyl ether	BDE-207	437701-79-6
Romanak	2019	10.1016/j.chroma.2018.12.041	BFRs	2,2',3,3',4,5,5',6,6'-Nonabromodiphenyl ether	BDE-208	437701-78-5
Romanak	2019	10.1016/j.chroma.2018.12.041	BFRs	2,2',3,3',4,4',5,5',6,6'-Decabromodiphenyl ether	BDE-209	1163-19-5
Romanak	2019	10.1016/j.chroma.2018.12.041	NBFRs	bis(2-Ethylhexyl)tetrabromophthalate	BEHTBP	26040-51-7	also known as BEH-TEBP or TBPH
Romanak	2019	10.1016/j.chroma.2018.12.041	NBFRs	1,2-bis(2,4,6-Tribromophenoxy)ethane	BTBPE	37853-59-1			Abbreviation	TBE
Romanak	2019	10.1016/j.chroma.2018.12.041	NBFRs	Decabromodiphenylethane	DBDPE	84852-53-9	also known as 1,2-Bis(perbromophenyl)ethane
Romanak	2019	10.1016/j.chroma.2018.12.041	NBFRs	2-Ethylhexyl 2,3,4,5-tetrabromobenzoate	EHTBB	183658-27-7
Romanak	2019	10.1016/j.chroma.2018.12.041	NBFRs	2-Ethylhexyl 2,3,4,5-tetrabromobenzoate	EHTBB	183658-27-7			Abbreviation	TBB
Romanak	2019	10.1016/j.chroma.2018.12.041	NBFRs	Hexabromobenzene	HBB	87-82-1
Romanak	2019	10.1016/j.chroma.2018.12.041	NBFRs	Pentabromobenzene	PBBZ	608-90-2
Romanak	2019	10.1016/j.chroma.2018.12.041	NBFRs	Pentabromoethylbenzene	PBEB	85-22-3
Romanak	2019	10.1016/j.chroma.2018.12.041	NBFRs	Tetrabromo-p-xylene	pTBX	23488-38-2
Romanak	2019	10.1016/j.chroma.2018.12.041	OPEs	2-Ethylhexyl diphenyl phosphate	EHDPHP	1241-94-7	Other abbreviations: EDHP, EHDPP
Romanak	2019	10.1016/j.chroma.2018.12.041	OPEs	tris(2-Isopropylphenyl) phosphate	T2IPPP	64532-95-2			Abbreviation	TIPPP
Romanak	2019	10.1016/j.chroma.2018.12.041	OPEs	tris(4-Tert-butylphenyl) phosphate	T4tBPP	78-33-1			Abbreviation	TBPP
Romanak	2019	10.1016/j.chroma.2018.12.041	OPEs	tris(2-Butoxyethyl) phosphate	TBOEP	78-51-3
Romanak	2019	10.1016/j.chroma.2018.12.041	OPEs	tris(2-Chloroethyl) phosphate	TCEP	115-96-8
Romanak	2019	10.1016/j.chroma.2018.12.041	OPEs	tris(1-Chloro-2-propyl) phosphate	TCIPP	13674-84-5			Analyte, CASRN	Tris(2-chloroethyl) phosphate, 26248-87-3
Romanak	2019	10.1016/j.chroma.2018.12.041	OPEs	tris(2,3-Dibromopropyl) phosphate	TDBPP	126-72-7
Romanak	2019	10.1016/j.chroma.2018.12.041	OPEs	tris(1,3-Dichloro-2-propyl) phosphate	TDCIPP	13674-87-8			Analyte	Tris[1-chloro-2-propyl] phosphate
Romanak	2019	10.1016/j.chroma.2018.12.041	OPEs	tris(3,5-Dimethylphenyl) phosphate	TDMPP	25653-16-1
Romanak	2019	10.1016/j.chroma.2018.12.041	OPEs	tris(2-Ethylhexyl) phosphate	TEHP	78-42-2
Romanak	2019	10.1016/j.chroma.2018.12.041	OPEs	Triethyl phosphate	TEP	78-40-0
Romanak	2019	10.1016/j.chroma.2018.12.041	OPEs	Triisopropyl phosphate	TIPRP	513-02-0
Romanak	2019	10.1016/j.chroma.2018.12.041	OPEs	Tri-m-cresyl phosphate	TmCP	563-04-2			Analyte, Abbreviation	Tri-m-tolyl phosphate, TMTP
Romanak	2019	10.1016/j.chroma.2018.12.041	OPEs	Tri-n-butyl phosphate	TnBP	126-73-8
Romanak	2019	10.1016/j.chroma.2018.12.041	OPEs	Tri-o-cresyl phosphate	ToCP	78-30-8			Analyte, Abbreviation	Tri-o-tolyl phosphate, TOTP
Romanak	2019	10.1016/j.chroma.2018.12.041	OPEs	Tri-p-cresyl phosphate	TpCP	78-32-0			Abbreviation	TPTP
Romanak	2019	10.1016/j.chroma.2018.12.041	OPEs	Tripentyl phosphate	TPEP	2528-38-3
Romanak	2019	10.1016/j.chroma.2018.12.041	OPEs	Triphenyl phosphate	TPHP	115-86-6
Romanak	2019	10.1016/j.chroma.2018.12.041	OPEs	Tripropyl phosphate	TPP	513-08-6			Analyte, Abbreviation	Tri-n-propyl phosphate, TPRP
Romanak	2019	10.1016/j.chroma.2018.12.041	Other	anti-Dechlorane plus	anti-DP	135821-74-8
Romanak	2019	10.1016/j.chroma.2018.12.041	Other	syn-Dechlorane plus	syn-DP	135821-03-3
Romanak	2019	10.1016/j.chroma.2018.12.041	PAHs	Acenaphthene		83-32-9
Romanak	2019	10.1016/j.chroma.2018.12.041	PAHs	Acenaphthylene		208-96-8
Romanak	2019	10.1016/j.chroma.2018.12.041	PAHs	Anthracene		120-12-7
Romanak	2019	10.1016/j.chroma.2018.12.041	PAHs	Benzo[a]anthracene		56-55-3
Romanak	2019	10.1016/j.chroma.2018.12.041	PAHs	Benzo[b]fluoranthene		205-99-2
Romanak	2019	10.1016/j.chroma.2018.12.041	PAHs	Benzo[e]pyrene		192-97-2
Romanak	2019	10.1016/j.chroma.2018.12.041	PAHs	Benzo[k]fluoranthene		207-08-9
Romanak	2019	10.1016/j.chroma.2018.12.041	PAHs	Chrysene		218-01-9
Romanak	2019	10.1016/j.chroma.2018.12.041	PAHs	Fluoranthene		206-44-0
Romanak	2019	10.1016/j.chroma.2018.12.041	PAHs	Fluorene		86-73-7
Romanak	2019	10.1016/j.chroma.2018.12.041	PAHs	Phenanthrene		85-01-8
Romanak	2019	10.1016/j.chroma.2018.12.041	PAHs	Pyrene		129-00-0
Romanak	2019	10.1016/j.chroma.2018.12.041	PAHs	Retene		483-65-8
Santiago	2020	10.1002/ajim.23198	PAHs	1-Methylnaphthalene		90-12-0
Santiago	2020	10.1002/ajim.23198	PAHs	2-Methylnaphthalene		91-57-6
Santiago	2020	10.1002/ajim.23198	PAHs	Acenaphthene		83-32-9
Santiago	2020	10.1002/ajim.23198	PAHs	Acenaphthylene		208-96-8
Santiago	2020	10.1002/ajim.23198	PAHs	Anthracene		120-12-7
Santiago	2020	10.1002/ajim.23198	PAHs	Benzo[a]anthracene		56-55-3
Santiago	2020	10.1002/ajim.23198	PAHs	Benzo[a]pyrene		50-32-8
Santiago	2020	10.1002/ajim.23198	PAHs	Benzo[ghi]perylene		191-24-2
Santiago	2020	10.1002/ajim.23198	PAHs	Benzo[k]fluoranthene		207-08-9
Santiago	2020	10.1002/ajim.23198	PAHs	Chrysene		218-01-9
Santiago	2020	10.1002/ajim.23198	PAHs	Dibenz[a,h]anthracene		53-70-3
Santiago	2020	10.1002/ajim.23198	PAHs	Fluoranthene		206-44-0
Santiago	2020	10.1002/ajim.23198	PAHs	Fluorene		86-73-7
Santiago	2020	10.1002/ajim.23198	PAHs	Indeno[1,2,3-c,d]pyrene		193-39-5
Santiago	2020	10.1002/ajim.23198	PAHs	Naphthalene		91-20-3
Santiago	2020	10.1002/ajim.23198	PAHs	Phenanthrene		85-01-8
Santiago	2020	10.1002/ajim.23198	PAHs	Pyrene		129-00-0
Travis	2020	10.1016/j.scitotenv.2020.140136	BFRs	2,6-Dibromodiphenyl ether	BDE-10	51930-04-2
Travis	2020	10.1016/j.scitotenv.2020.140136	BFRs	2,2′,4,4′,6-Pentabromodiphenyl ether	BDE-100	189084-64-8
Travis	2020	10.1016/j.scitotenv.2020.140136	BFRs	2,2',3,4,4',5'-Hexabromodiphenyl ether	BDE-138	182677-30-1
Travis	2020	10.1016/j.scitotenv.2020.140136	BFRs	4,4’-Dibromodiphenyl ether	BDE-15	2050-47-7
Travis	2020	10.1016/j.scitotenv.2020.140136	BFRs	2,2′,4,4′,5,5′-Hexabromodiphenyl ether	BDE-153	68631-49-2
Travis	2020	10.1016/j.scitotenv.2020.140136	BFRs	2,2′,4,4′,5,6′-Hexabromodiphenyl ether	BDE-154	207122-15-4
Travis	2020	10.1016/j.scitotenv.2020.140136	BFRs	2,2',3,4,4',5',6-Heptabromodiphenyl ether	BDE-183	207122-16-5
Travis	2020	10.1016/j.scitotenv.2020.140136	BFRs	2,4,4'-Tribromodiphenyl ether	BDE-28	41318-75-6
Travis	2020	10.1016/j.scitotenv.2020.140136	BFRs	2,2′,4,4′-Tetrabromodiphenyl ether	BDE-47	5436-43-1
Travis	2020	10.1016/j.scitotenv.2020.140136	BFRs	2,2',4,5'-Tetrabromodiphenyl ether	BDE-49	243982-82-3
Travis	2020	10.1016/j.scitotenv.2020.140136	BFRs	2,4-Dibromodiphenyl ether	BDE-7	171977-44-9
Travis	2020	10.1016/j.scitotenv.2020.140136	BFRs	2,2′,3,4,4′-Pentabromodiphenyl ether	BDE-85	182346-21-0
Travis	2020	10.1016/j.scitotenv.2020.140136	BFRs	2,2′,4,4′,5-Pentabromodiphenyl ether	BDE-99	60348-60-9
Travis	2020	10.1016/j.scitotenv.2020.140136	NBFRs	2,4,6-Tribromophenyl allyl ether	ATE	3278-89-5
Travis	2020	10.1016/j.scitotenv.2020.140136	NBFRs	1,2-bis(2,4,6-Tribromophenoxy)ethane	BTBPE	37853-59-1
Travis	2020	10.1016/j.scitotenv.2020.140136	NBFRs	2,3-Dibromopropyl-2,4,6-tribromophenyl ether	DPTE	35109-60-5
Travis	2020	10.1016/j.scitotenv.2020.140136	NBFRs	Hexabromobenzene	HBB	87-82-1
Travis	2020	10.1016/j.scitotenv.2020.140136	NBFRs	Pentabromotoluene	PBT	87-83-2
Travis	2020	10.1016/j.scitotenv.2020.140136	NBFRs	Tetrabromo-p-xylene	pTBX	23488-38-2
Travis	2020	10.1016/j.scitotenv.2020.140136	OPEs	2-Ethylhexyl diphenyl phosphate	EHDPHP	1241-94-7	Other abbreviations: EDHP, EHDPP
Travis	2020	10.1016/j.scitotenv.2020.140136	OPEs	Tributyl phosphate	TBP	126-73-8
Travis	2020	10.1016/j.scitotenv.2020.140136	OPEs	tris(2-Chloroethyl) phosphate	TCEP	115-96-8
Travis	2020	10.1016/j.scitotenv.2020.140136	OPEs	tris(1-Chloro-2-propyl) phosphate	TCIPP	13674-84-5			Analyte, abbreviation	tris(2-chloroisopropyl) phosphate, TCPP
Travis	2020	10.1016/j.scitotenv.2020.140136	OPEs	tris(1,3-Dichloro-2-propyl) phosphate	TDCIPP	13674-87-8			Abbreviation	TDCPP
Travis	2020	10.1016/j.scitotenv.2020.140136	OPEs	Triphenyl phosphate	TPHP	115-86-6
Travis	2020	10.1016/j.scitotenv.2020.140136	Other	anti-Dechlorane plus	anti-DP	135821-74-8
Travis	2020	10.1016/j.scitotenv.2020.140136	Other	syn-Dechlorane plus	syn-DP	135821-03-3
Travis	2020	10.1016/j.scitotenv.2020.140136	PCBs	2,3,3',4,4'-Pentachlorobiphenyl	PCB-105	32598-14-4
Travis	2020	10.1016/j.scitotenv.2020.140136	PCBs	2,3,4,4',5-Pentachlorobiphenyl	PCB-114	74472-37-0
Travis	2020	10.1016/j.scitotenv.2020.140136	PCBs	2,3',4,4',5-Pentachlorobiphenyl	PCB-118	31508-00-6
Travis	2020	10.1016/j.scitotenv.2020.140136	PCBs	2,3',4,4',5'-Pentachlorobiphenyl	PCB-123	65510-44-3
Travis	2020	10.1016/j.scitotenv.2020.140136	PCBs	3,3',4,4',5-Pentachlorobiphenyl	PCB-126	57465-28-8
Travis	2020	10.1016/j.scitotenv.2020.140136	PCBs	2,3,3',4,4',5-Hexachlorobiphenyl	PCB-156	38380-08-4
Travis	2020	10.1016/j.scitotenv.2020.140136	PCBs	2,3,3',4,4',5'-Hexachlorobiphenyl	PCB-157	69782-90-7
Travis	2020	10.1016/j.scitotenv.2020.140136	PCBs	2,3',4,4',5,5'-Hexachlorobiphenyl	PCB-167	52663-72-6
Travis	2020	10.1016/j.scitotenv.2020.140136	PCBs	3,3',4,4',5,5'-Hexachlorobiphenyl	PCB-169	32774-16-6
Travis	2020	10.1016/j.scitotenv.2020.140136	PCBs	2,2',3,3',4,4',5-Heptachlorobiphenyl	PCB-170	35065-30-6
Travis	2020	10.1016/j.scitotenv.2020.140136	PCBs	2,2',3,4,4',5,5'-Heptachlorobiphenyl	PCB-180	35065-29-3
Travis	2020	10.1016/j.scitotenv.2020.140136	PCBs	2,3,3',4,4',5,5'-Heptachlorobiphenyl	PCB-189	39635-31-9
Travis	2020	10.1016/j.scitotenv.2020.140136	PCBs	3,3',4,4'-Tetrachlorobiphenyl	PCB-77	32598-13-3
Travis	2020	10.1016/j.scitotenv.2020.140136	PCBs	3,4,4',5-Tetrachlorobiphenyl	PCB-81	70362-50-4
Travis	2020	10.1016/j.scitotenv.2020.140136	Pesticides	Diazinon		333-41-5
Travis	2020	10.1016/j.scitotenv.2020.140136	Pesticides	1,1-Dichloro-2,2-bis(4-chlorophenyl)ethane	4,4'-DDD	72-54-8			Analyte, abbreviation	p,p’-dichlorodiphenyldichloroethane, DDD
Travis	2020	10.1016/j.scitotenv.2020.140136	Pesticides	1,1-Dichloro-2,2-bis(4-chlorophenyl)ethylene	4,4'-DDE	72-55-9			Analyte, abbreviation	p,p’-dichlorodiphenyldichloroethylene, DDE
Travis	2020	10.1016/j.scitotenv.2020.140136	Pesticides	1,1,1-Trichloro-2,2-bis-(4-chlorophenyl)ethane	4,4'-DDT	50-29-3			Analyte, Abbreviation	p,p’-dichlorodiphenyltrichloroethane, DDT
Vidi	2017	10.1016/j.mrgentox.2017.07.003	Pesticides	2,2,2-Trichloro-1-(2-chlorophenyl)-1-(4-chlorophenyl)ethanol		10606-46-9	Also known as o,p'-Dicofol
Vidi	2017	10.1016/j.mrgentox.2017.07.003	Pesticides	2,2,2-Trichloro-1,1-bis(4-chlorophenyl)ethanol		115-32-2	Also known as p,p'-Dicofol
Vidi	2017	10.1016/j.mrgentox.2017.07.003	Pesticides	Acetamiprid		135410-20-7
Vidi	2017	10.1016/j.mrgentox.2017.07.003	Pesticides	Alachlor		15972-60-8
Vidi	2017	10.1016/j.mrgentox.2017.07.003	Pesticides	Aldrin		309-00-2
Vidi	2017	10.1016/j.mrgentox.2017.07.003	Pesticides	alpha-BHC		319-84-6
Vidi	2017	10.1016/j.mrgentox.2017.07.003	Pesticides	alpha-Chlordane		5103-71-9
Vidi	2017	10.1016/j.mrgentox.2017.07.003	Pesticides	Atrazine		1912-24-9
Vidi	2017	10.1016/j.mrgentox.2017.07.003	Pesticides	beta-BHC		319-85-7
Vidi	2017	10.1016/j.mrgentox.2017.07.003	Pesticides	Bifenthrin		82657-04-3
Vidi	2017	10.1016/j.mrgentox.2017.07.003	Pesticides	Captafol		2425-06-1
Vidi	2017	10.1016/j.mrgentox.2017.07.003	Pesticides	Captan		133-06-2
Vidi	2017	10.1016/j.mrgentox.2017.07.003	Pesticides	Chlorobenzilate		510-15-6
Vidi	2017	10.1016/j.mrgentox.2017.07.003	Pesticides	Chloroneb		2675-77-6
Vidi	2017	10.1016/j.mrgentox.2017.07.003	Pesticides	Chloropropylate		5836-10-2
Vidi	2017	10.1016/j.mrgentox.2017.07.003	Pesticides	Chlorothalonil		1897-45-6
Vidi	2017	10.1016/j.mrgentox.2017.07.003	Pesticides	Chlorpyrifos		2921-88-2
Vidi	2017	10.1016/j.mrgentox.2017.07.003	Pesticides	Chlorpyrifos Methyl		5598-13-0
Vidi	2017	10.1016/j.mrgentox.2017.07.003	Pesticides	cis-Permethrin		61949-76-6
Vidi	2017	10.1016/j.mrgentox.2017.07.003	Pesticides	Cyfluthrin		68359-37-5
Vidi	2017	10.1016/j.mrgentox.2017.07.003	Pesticides	Cypermethrin		52315-07-8
Vidi	2017	10.1016/j.mrgentox.2017.07.003	Pesticides	Dacthal		1861-32-1
Vidi	2017	10.1016/j.mrgentox.2017.07.003	Pesticides	delta-BHC		319-86-8
Vidi	2017	10.1016/j.mrgentox.2017.07.003	Pesticides	Deltamethrin		52918-63-5
Vidi	2017	10.1016/j.mrgentox.2017.07.003	Pesticides	Diallate		2303-16-4
Vidi	2017	10.1016/j.mrgentox.2017.07.003	Pesticides	Diazinon		333-41-5
Vidi	2017	10.1016/j.mrgentox.2017.07.003	Pesticides	Dieldrin		60-57-1
Vidi	2017	10.1016/j.mrgentox.2017.07.003	Pesticides	Dimethoate		60-51-5
Vidi	2017	10.1016/j.mrgentox.2017.07.003	Pesticides	Endosulfan I		959-98-8
Vidi	2017	10.1016/j.mrgentox.2017.07.003	Pesticides	Endosulfan II		33213-65-9
Vidi	2017	10.1016/j.mrgentox.2017.07.003	Pesticides	Endosulfan sulfate		1031-07-8
Vidi	2017	10.1016/j.mrgentox.2017.07.003	Pesticides	Endrin		72-20-8
Vidi	2017	10.1016/j.mrgentox.2017.07.003	Pesticides	Endrin aldehyde		7421-93-4
Vidi	2017	10.1016/j.mrgentox.2017.07.003	Pesticides	Endrin ketone		53494-70-5
Vidi	2017	10.1016/j.mrgentox.2017.07.003	Pesticides	Esfenvalerate		66230-04-4
Vidi	2017	10.1016/j.mrgentox.2017.07.003	Pesticides	Ethion		563-12-2
Vidi	2017	10.1016/j.mrgentox.2017.07.003	Pesticides	Etridiazole		2593-15-9
Vidi	2017	10.1016/j.mrgentox.2017.07.003	Pesticides	Fenitrothion		122-14-5
Vidi	2017	10.1016/j.mrgentox.2017.07.003	Pesticides	Fipronil		120068-37-3
Vidi	2017	10.1016/j.mrgentox.2017.07.003	Pesticides	Fipronil sulfide		120067-83-6
Vidi	2017	10.1016/j.mrgentox.2017.07.003	Pesticides	Fipronil sulfone		120068-36-2
Vidi	2017	10.1016/j.mrgentox.2017.07.003	Pesticides	Fonofos		944-22-9
Vidi	2017	10.1016/j.mrgentox.2017.07.003	Pesticides	gamma-Chlordane		5103-74-2
Vidi	2017	10.1016/j.mrgentox.2017.07.003	Pesticides	Heptachlor		76-44-8
Vidi	2017	10.1016/j.mrgentox.2017.07.003	Pesticides	Heptachlor epoxide		1024-57-3
Vidi	2017	10.1016/j.mrgentox.2017.07.003	Pesticides	Hexachlorobenzene		118-74-1
Vidi	2017	10.1016/j.mrgentox.2017.07.003	Pesticides	Imidan		732-11-6	Also known as phosmet
Vidi	2017	10.1016/j.mrgentox.2017.07.003	Pesticides	Iprodione		36734-19-7
Vidi	2017	10.1016/j.mrgentox.2017.07.003	Pesticides	Isodrin		465-73-6
Vidi	2017	10.1016/j.mrgentox.2017.07.003	Pesticides	lambda-Cyhalothrin		91465-08-6
Vidi	2017	10.1016/j.mrgentox.2017.07.003	Pesticides	Lindane		58-89-9
Vidi	2017	10.1016/j.mrgentox.2017.07.003	Pesticides	Malathion		121-75-5
Vidi	2017	10.1016/j.mrgentox.2017.07.003	Pesticides	Methoxychlor		72-43-5
Vidi	2017	10.1016/j.mrgentox.2017.07.003	Pesticides	Metolachlor		51218-45-2
Vidi	2017	10.1016/j.mrgentox.2017.07.003	Pesticides	Mirex		2385-85-5
Vidi	2017	10.1016/j.mrgentox.2017.07.003	Pesticides	Oxadiazon		19666-30-9
Vidi	2017	10.1016/j.mrgentox.2017.07.003	Pesticides	Parathion		56-38-2	Also known as parathion-ethyl
Vidi	2017	10.1016/j.mrgentox.2017.07.003	Pesticides	Parathion-methyl		298-00-0
Vidi	2017	10.1016/j.mrgentox.2017.07.003	Pesticides	Pendimethalin		40487-42-1
Vidi	2017	10.1016/j.mrgentox.2017.07.003	Pesticides	Pentachloronitrobenzene		82-68-8
Vidi	2017	10.1016/j.mrgentox.2017.07.003	Pesticides	Perthane		72-56-0
Vidi	2017	10.1016/j.mrgentox.2017.07.003	Pesticides	Phorate		298-02-2
Vidi	2017	10.1016/j.mrgentox.2017.07.003	Pesticides	Propachlor		1918-16-7
Vidi	2017	10.1016/j.mrgentox.2017.07.003	Pesticides	Propanil		709-98-8
Vidi	2017	10.1016/j.mrgentox.2017.07.003	Pesticides	Prophos		13194-48-4
Vidi	2017	10.1016/j.mrgentox.2017.07.003	Pesticides	Simazine		122-34-9
Vidi	2017	10.1016/j.mrgentox.2017.07.003	Pesticides	trans-Nonachlor		39765-80-5
Vidi	2017	10.1016/j.mrgentox.2017.07.003	Pesticides	trans-Permethrin		51877-74-8	Another CASRN: 61949-77-7
Vidi	2017	10.1016/j.mrgentox.2017.07.003	Pesticides	Trifluralin		1582-09-8
Vidi	2017	10.1016/j.mrgentox.2017.07.003	Pesticides	Vinclozolin		50471-44-8
Vidi	2017	10.1016/j.mrgentox.2017.07.003	Pesticides	1,1-Dichloro-2,2-bis(4-chlorophenyl)ethane	4,4'-DDD	72-54-8
Vidi	2017	10.1016/j.mrgentox.2017.07.003	Pesticides	1,1-Dichloro-2,2-bis(4-chlorophenyl)ethylene	4,4'-DDE	72-55-9
Vidi	2017	10.1016/j.mrgentox.2017.07.003	Pesticides	1,1,1-Trichloro-2,2-bis-(4-chlorophenyl)ethane	4,4'-DDT	50-29-3
Wang	2019	10.1016/j.envint.2019.105104	BFRs	2,2',4,4',6-Pentabromodiphenyl ether	BDE-100	189084-64-8
Wang	2019	10.1016/j.envint.2019.105104	BFRs	2,2',4,4',5,5'-Hexabromodiphenyl ether	BDE-153	68631-49-2
Wang	2019	10.1016/j.envint.2019.105104	BFRs	2,2',4,4',5,6'-Hexabromodiphenyl ether	BDE-154	207122-15-4
Wang	2019	10.1016/j.envint.2019.105104	BFRs	2,2',4-Tribromodiphenyl ether	BDE-17	147217-75-2
Wang	2019	10.1016/j.envint.2019.105104	BFRs	2,2',3,3',4,4',5,6,6'-Nonabromodiphenyl ether	BDE-207	437701-79-6
Wang	2019	10.1016/j.envint.2019.105104	BFRs	2,2',3,3',4,5,5',6,6'-Nonabromodiphenyl ether	BDE-208	437701-78-5
Wang	2019	10.1016/j.envint.2019.105104	BFRs	2,2',3,3',4,4',5,5',6,6'-Decabromodiphenyl ether	BDE-209	1163-19-5
Wang	2019	10.1016/j.envint.2019.105104	BFRs	2,4,4'-Tribromodiphenyl ether	BDE-28	41318-75-6
Wang	2019	10.1016/j.envint.2019.105104	BFRs	2,2',4,4'-Tetrabromodiphenyl ether	BDE-47	5436-43-1
Wang	2019	10.1016/j.envint.2019.105104	BFRs	2,2',4,5'-Tetrabromodiphenyl ether	BDE-49	243982-82-3
Wang	2019	10.1016/j.envint.2019.105104	BFRs	2,3',4,4'-Tetrabromodiphenyl ether	BDE-66	189084-61-5
Wang	2019	10.1016/j.envint.2019.105104	BFRs	2,2',4,4',5-Pentabromodiphenyl ether	BDE-99	60348-60-9
Wang	2019	10.1016/j.envint.2019.105104	NBFRs	1,2-bis(2,4,6-Tribromophenoxy)ethane	BTBPE	37853-59-1
Wang	2019	10.1016/j.envint.2019.105104	NBFRs	Decabromodiphenylethane	DBDPE	84852-53-9	also known as 1,2-Bis(perbromophenyl)ethane
Wang	2019	10.1016/j.envint.2019.105104	NBFRs	2-Ethylhexyl 2,3,4,5-tetrabromobenzoate	EHTBB	183658-27-7
Wang	2019	10.1016/j.envint.2019.105104	NBFRs	Hexabromobenzene	HBB	87-82-1
Wang	2019	10.1016/j.envint.2019.105104	NBFRs	Pentabromobenzene	PBBZ	608-90-2
Wang	2019	10.1016/j.envint.2019.105104	NBFRs	Pentabromoethylbenzene	PBEB	85-22-3
Wang	2019	10.1016/j.envint.2019.105104	NBFRs	Tetrabromo-p-xylene	pTBX	23488-38-2
Wang	2019	10.1016/j.envint.2019.105104	OPEs	2-Ethylhexyl diphenyl phosphate	EHDPHP	1241-94-7	Other abbreviations: EDHP, EHDPP		Abbreviation	EHDP
Wang	2019	10.1016/j.envint.2019.105104	OPEs	tris(2-Chloroethyl) phosphate	TCEP	115-96-8
Wang	2019	10.1016/j.envint.2019.105104	OPEs	tris(1-Chloro-2-propyl) phosphate	TCIPP	13674-84-5
Wang	2019	10.1016/j.envint.2019.105104	OPEs	tris(1,3-Dichloro-2-propyl) phosphate	TDCIPP	13674-87-8
Wang	2019	10.1016/j.envint.2019.105104	OPEs	Triethyl phosphate	TEP	78-40-0
Wang	2019	10.1016/j.envint.2019.105104	OPEs	Tri-n-butyl phosphate	TnBP	126-73-8
Wang	2019	10.1016/j.envint.2019.105104	OPEs	Triphenyl phosphate	TPHP	115-86-6
Wang	2019	10.1016/j.envint.2019.105104	Other	anti-Dechlorane plus	anti-DP	135821-74-8
Wang	2019	10.1016/j.envint.2019.105104	Other	syn-Dechlorane plus	syn-DP	135821-03-3
Wang	2019	10.1016/j.envint.2019.105104	PAHs	Acenaphthene		83-32-9
Wang	2019	10.1016/j.envint.2019.105104	PAHs	Acenaphthylene		208-96-8
Wang	2019	10.1016/j.envint.2019.105104	PAHs	Anthracene		120-12-7
Wang	2019	10.1016/j.envint.2019.105104	PAHs	Benzo[a]anthracene		56-55-3
Wang	2019	10.1016/j.envint.2019.105104	PAHs	Benzo[k]fluoranthene		207-08-9
Wang	2019	10.1016/j.envint.2019.105104	PAHs	Chrysene		218-01-9
Wang	2019	10.1016/j.envint.2019.105104	PAHs	Fluoranthene		206-44-0
Wang	2019	10.1016/j.envint.2019.105104	PAHs	Fluorene		86-73-7
Wang	2019	10.1016/j.envint.2019.105104	PAHs	Phenanthrene		85-01-8
Wang	2019	10.1016/j.envint.2019.105104	PAHs	Pyrene		129-00-0
Wang	2020	10.1016/j.envpol.2020.115490	BFRs	alpha-Hexabromocyclododecane	alpha-HBCD	134237-50-6			Chemical group	NHFRs
Wang	2020	10.1016/j.envpol.2020.115490	BFRs	2,6-Dibromodiphenyl ether	BDE-10	51930-04-2
Wang	2020	10.1016/j.envpol.2020.115490	BFRs	2,2',4,4',6-Pentabromodiphenyl ether	BDE-100	189084-64-8
Wang	2020	10.1016/j.envpol.2020.115490	BFRs	2,3’,4,4’,6-Pentabromodiphenyl ether	BDE-119	189084-66-0
Wang	2020	10.1016/j.envpol.2020.115490	BFRs	3,3',4,4',5-Pentabromodiphenyl ether	BDE-126	366791-32-4
Wang	2020	10.1016/j.envpol.2020.115490	BFRs	2,2’,3,4,4’,5’-Hexabromodiphenyl ether	BDE-138	182677-30-1
Wang	2020	10.1016/j.envpol.2020.115490	BFRs	2,2',3,4,4',6-Hexabromodiphenyl ether	BDE-139	446254-96-2
Wang	2020	10.1016/j.envpol.2020.115490	BFRs	2,2',3,4,4',6'-Hexabromodiphenyl ether	BDE-140	243982-83-4
Wang	2020	10.1016/j.envpol.2020.115490	BFRs	4,4’-Dibromodiphenyl ether	BDE-15	2050-47-7
Wang	2020	10.1016/j.envpol.2020.115490	BFRs	2,2',4,4',5,5'-Hexabromodiphenyl ether	BDE-153	68631-49-2
Wang	2020	10.1016/j.envpol.2020.115490	BFRs	2,2',4,4',5,6'-Hexabromodiphenyl ether	BDE-154	207122-15-4
Wang	2020	10.1016/j.envpol.2020.115490	BFRs	2,2’,4-Tribromodiphenyl ether	BDE-17	147217-75-2
Wang	2020	10.1016/j.envpol.2020.115490	BFRs	2,2',3,4,4',5,5'-Heptabromodiphenyl ether	BDE-180	446255-26-1
Wang	2020	10.1016/j.envpol.2020.115490	BFRs	2,2',3,4,4',5',6-Heptabromodiphenyl ether	BDE-183	207122-16-5
Wang	2020	10.1016/j.envpol.2020.115490	BFRs	2,2',3,4,4',6,6'-Heptabromodiphenyl ether	BDE-184	117948-63-7
Wang	2020	10.1016/j.envpol.2020.115490	BFRs	2,3,3',4,4',5',6-Heptabromodiphenyl ether	BDE-191	446255-30-7
Wang	2020	10.1016/j.envpol.2020.115490	BFRs	2,2',3,3',4,4',5,6'-Octabromodiphenyl ether	BDE-196	446255-39-6
Wang	2020	10.1016/j.envpol.2020.115490	BFRs	2,2',3,3',4,4',6,6'-Octabromodiphenyl ether	BDE-197	117964-21-3
Wang	2020	10.1016/j.envpol.2020.115490	BFRs	2,2',3,3',4,5',6,6'-Octabromodiphenyl ether	BDE-201	446255-50-1
Wang	2020	10.1016/j.envpol.2020.115490	BFRs	2,2',3,4,4',5,5',6-Octabromodiphenyl ether	BDE-203	337513-72-1
Wang	2020	10.1016/j.envpol.2020.115490	BFRs	2,2',3,4,4',5,6,6'-Octabromodiphenyl ether	BDE-204	446255-54-5
Wang	2020	10.1016/j.envpol.2020.115490	BFRs	2,3,3',4,4',5,5',6-Octabromodiphenyl ether	BDE-205	446255-56-7
Wang	2020	10.1016/j.envpol.2020.115490	BFRs	2,2',3,3',4,4',5,5',6-Nonabromodiphenyl ether	BDE-206	63936-56-1
Wang	2020	10.1016/j.envpol.2020.115490	BFRs	2,2',3,3',4,4',5,6,6'-Nonabromodiphenyl ether	BDE-207	437701-79-6
Wang	2020	10.1016/j.envpol.2020.115490	BFRs	2,2',3,3',4,5,5',6,6'-Nonabromodiphenyl ether	BDE-208	437701-78-5
Wang	2020	10.1016/j.envpol.2020.115490	BFRs	2,2',3,3',4,4',5,5',6,6'-Decabromodiphenyl ether	BDE-209	1163-19-5
Wang	2020	10.1016/j.envpol.2020.115490	BFRs	2,4,4'-Tribromodiphenyl ether	BDE-28	41318-75-6
Wang	2020	10.1016/j.envpol.2020.115490	BFRs	2,4,6-Tribromodiphenyl ether	BDE-30	155999-95-4
Wang	2020	10.1016/j.envpol.2020.115490	BFRs	2,2’,4,4’-Tetrabromodiphenyl ether	BDE-47	5436-43-1
Wang	2020	10.1016/j.envpol.2020.115490	BFRs	2,2’,4,5’-Tetrabromodiphenyl ether	BDE-49	243982-82-3
Wang	2020	10.1016/j.envpol.2020.115490	BFRs	2,3’,4,4’-Tetrabromodiphenyl ether	BDE-66	189084-61-5
Wang	2020	10.1016/j.envpol.2020.115490	BFRs	2,4-Dibromodiphenyl ether	BDE-7	171977-44-9
Wang	2020	10.1016/j.envpol.2020.115490	BFRs	2,3’,4’,6-Tetrabromodiphenyl ether	BDE-71	189084-62-6
Wang	2020	10.1016/j.envpol.2020.115490	BFRs	2,2′,3,4,4′-Pentabromodiphenyl ether	BDE-85	182346-21-0
Wang	2020	10.1016/j.envpol.2020.115490	BFRs	2,2’,4,4’,5-Pentabromodiphenyl ether	BDE-99	60348-60-9
Wang	2020	10.1016/j.envpol.2020.115490	NBFRs	bis(2-Ethylhexyl)tetrabromophthalate	BEHTBP	26040-51-7	also known as BEH-TEBP or TBPH
Wang	2020	10.1016/j.envpol.2020.115490	NBFRs	1,2-bis(2,4,6-Tribromophenoxy)ethane	BTBPE	37853-59-1			Abbreviation	TBE
Wang	2020	10.1016/j.envpol.2020.115490	NBFRs	Decabromodiphenylethane	DBDPE	84852-53-9	also known as 1,2-Bis(perbromophenyl)ethane
Wang	2020	10.1016/j.envpol.2020.115490	NBFRs	2-Ethylhexyl 2,3,4,5-tetrabromobenzoate	EHTBB	183658-27-7
Wang	2020	10.1016/j.envpol.2020.115490	NBFRs	Hexabromobenzene	HBB	87-82-1
Wang	2020	10.1016/j.envpol.2020.115490	NBFRs	Pentabromobenzene	PBBZ	608-90-2
Wang	2020	10.1016/j.envpol.2020.115490	NBFRs	Pentabromoethylbenzene	PBEB	85-22-3
Wang	2020	10.1016/j.envpol.2020.115490	NBFRs	Tetrabromo-p-xylene	pTBX	23488-38-2
Wang	2020	10.1016/j.envpol.2020.115490	OPEs	2-Isopropylphenyl diphenyl phosphate	2IPPDPP	64532-94-1
Wang	2020	10.1016/j.envpol.2020.115490	OPEs	4-Isopropylphenyl diphenyl phosphate	4IPPDPP	55864-04-5
Wang	2020	10.1016/j.envpol.2020.115490	OPEs	bis(4-Isopropylphenyl) phenyl phosphate	B4IPPPP	55864-07-8
Wang	2020	10.1016/j.envpol.2020.115490	OPEs	Bisphenol A bis(diphenyl phosphate)	BPA-BDPP	5945-33-5			Abbreviation	BPADP
Wang	2020	10.1016/j.envpol.2020.115490	OPEs	2-Ethylhexyl diphenyl phosphate	EHDPHP	1241-94-7	Other abbreviations: EDHP, EHDPP		Abbreviation	EHDP
Wang	2020	10.1016/j.envpol.2020.115490	OPEs	Resorcinol bis(diphenyl phosphate)	RDP	57583-54-7
Wang	2020	10.1016/j.envpol.2020.115490	OPEs	tris(2-Isopropylphenyl) phosphate	T2IPPP	64532-95-2			Abbreviation	TIPPP
Wang	2020	10.1016/j.envpol.2020.115490	OPEs	tris(4-Tert-butylphenyl) phosphate	T4tBPP	78-33-1			Abbreviation	TBPP
Wang	2020	10.1016/j.envpol.2020.115490	OPEs	tris(2-Butoxyethyl) phosphate	TBOEP	78-51-3
Wang	2020	10.1016/j.envpol.2020.115490	OPEs	tris(2-Chloroethyl) phosphate	TCEP	115-96-8
Wang	2020	10.1016/j.envpol.2020.115490	OPEs	tris(1-Chloro-2-propyl) phosphate	TCIPP	13674-84-5
Wang	2020	10.1016/j.envpol.2020.115490	OPEs	tris(2,3-Dibromopropyl) phosphate	TDBPP	126-72-7
Wang	2020	10.1016/j.envpol.2020.115490	OPEs	tris(1,3-Dichloro-2-propyl) phosphate	TDCIPP	13674-87-8
Wang	2020	10.1016/j.envpol.2020.115490	OPEs	tris(3,5-Dimethylphenyl) phosphate	TDMPP	25653-16-1
Wang	2020	10.1016/j.envpol.2020.115490	OPEs	tris(2-Ethylhexyl) phosphate	TEHP	78-42-2
Wang	2020	10.1016/j.envpol.2020.115490	OPEs	Triethyl phosphate	TEP	78-40-0
Wang	2020	10.1016/j.envpol.2020.115490	OPEs	Triisopropyl phosphate	TIPRP	513-02-0
Wang	2020	10.1016/j.envpol.2020.115490	OPEs	Tri-n-butyl phosphate	TnBP	126-73-8
Wang	2020	10.1016/j.envpol.2020.115490	OPEs	Tri-o-cresyl phosphate	ToCP	78-30-8			Abbreviation
Wang	2020	10.1016/j.envpol.2020.115490	OPEs	Tripentyl phosphate	TPEP	2528-38-3
Wang	2020	10.1016/j.envpol.2020.115490	OPEs	Triphenyl phosphate	TPHP	115-86-6
Wang	2020	10.1016/j.envpol.2020.115490	OPEs	Tripropyl phosphate	TPP	513-08-6			Abbreviation	TPRP
Wang	2020	10.1016/j.envpol.2020.115490	OPEs	2,2-Bis(chloromethyl)-1,3-propanediyl bis(bis(2-chloroethyl) phosphate)	V6	38051-10-4
Wang	2020	10.1016/j.envpol.2020.115490	Other	anti-Dechlorane plus	anti-DP	135821-74-8
Wang	2020	10.1016/j.envpol.2020.115490	Other	syn-Dechlorane plus	syn-DP	135821-03-3
Wang	2020	10.1016/j.envpol.2020.115490	PAHs	Acenaphthene		83-32-9
Wang	2020	10.1016/j.envpol.2020.115490	PAHs	Acenaphthylene		208-96-8
Wang	2020	10.1016/j.envpol.2020.115490	PAHs	Anthracene		120-12-7
Wang	2020	10.1016/j.envpol.2020.115490	PAHs	Benzo[a]anthracene		56-55-3
Wang	2020	10.1016/j.envpol.2020.115490	PAHs	Benzo[a]pyrene		50-32-8
Wang	2020	10.1016/j.envpol.2020.115490	PAHs	Benzo[b]fluoranthene		205-99-2
Wang	2020	10.1016/j.envpol.2020.115490	PAHs	Benzo[e]pyrene		192-97-2
Wang	2020	10.1016/j.envpol.2020.115490	PAHs	Benzo[ghi]perylene		191-24-2
Wang	2020	10.1016/j.envpol.2020.115490	PAHs	Benzo[k]fluoranthene		207-08-9
Wang	2020	10.1016/j.envpol.2020.115490	PAHs	Chrysene		218-01-9
Wang	2020	10.1016/j.envpol.2020.115490	PAHs	Coronene		191-07-1
Wang	2020	10.1016/j.envpol.2020.115490	PAHs	Dibenz[a,h]anthracene		53-70-3
Wang	2020	10.1016/j.envpol.2020.115490	PAHs	Fluoranthene		206-44-0
Wang	2020	10.1016/j.envpol.2020.115490	PAHs	Fluorene		86-73-7
Wang	2020	10.1016/j.envpol.2020.115490	PAHs	Indeno[1,2,3-c,d]pyrene		193-39-5
Wang	2020	10.1016/j.envpol.2020.115490	PAHs	Phenanthrene		85-01-8
Wang	2020	10.1016/j.envpol.2020.115490	PAHs	Pyrene		129-00-0
Wang	2020	10.1016/j.envpol.2020.115490	PAHs	Retene		483-65-8
Wang	2020	10.1016/j.scitotenv.2020.137480	BFRs	2,2',4,4',6-Pentabromodiphenyl ether	BDE-100	189084-64-8
Wang	2020	10.1016/j.scitotenv.2020.137480	BFRs	2,2',4,4',5,5'-Hexabromodiphenyl ether	BDE-153	68631-49-2
Wang	2020	10.1016/j.scitotenv.2020.137480	BFRs	2,2',4,4',5,6'-Hexabromodiphenyl ether	BDE-154	207122-15-4
Wang	2020	10.1016/j.scitotenv.2020.137480	BFRs	2,2',3,4,4',5',6-Heptabromodiphenyl ether	BDE-183	207122-16-5
Wang	2020	10.1016/j.scitotenv.2020.137480	BFRs	2,2',3,3',4,4',5,5',6,6'-Decabromodiphenyl ether	BDE-209	1163-19-5
Wang	2020	10.1016/j.scitotenv.2020.137480	BFRs	2,4,4'-Tribromodiphenyl ether	BDE-28	41318-75-6
Wang	2020	10.1016/j.scitotenv.2020.137480	BFRs	2,2',4,4'-Tetrabromodiphenyl ether	BDE-47	5436-43-1
Wang	2020	10.1016/j.scitotenv.2020.137480	BFRs	2,2',4,4',5-Pentabromodiphenyl ether	BDE-99	60348-60-9
Wang	2020	10.1016/j.scitotenv.2020.137480	NBFRs	bis(2-Ethylhexyl)tetrabromophthalate	BEHTBP	26040-51-7	also known as BEH-TEBP or TBPH		Abbreviation	BEH-TEBP
Wang	2020	10.1016/j.scitotenv.2020.137480	NBFRs	Decabromodiphenylethane	DBDPE	84852-53-9	also known as 1,2-Bis(perbromophenyl)ethane
Wang	2020	10.1016/j.scitotenv.2020.137480	NBFRs	2-Ethylhexyl 2,3,4,5-tetrabromobenzoate	EHTBB	183658-27-7			Abbreviation	EH-TBB
Wang	2020	10.1016/j.scitotenv.2020.137480	NBFRs	Hexabromobenzene	HBB	87-82-1
Wang	2020	10.1016/j.scitotenv.2020.137480	OPEs	2-Ethylhexyl diphenyl phosphate	EHDPHP	1241-94-7	Other abbreviations: EDHP, EHDPP		Abbreviation	EHDPP
Wang	2020	10.1016/j.scitotenv.2020.137480	OPEs	tris(2-Chloroethyl) phosphate	TCEP	115-96-8
Wang	2020	10.1016/j.scitotenv.2020.137480	OPEs	tris(1-Chloro-2-propyl) phosphate	TCIPP	13674-84-5
Wang	2020	10.1016/j.scitotenv.2020.137480	OPEs	tris(1,3-Dichloro-2-propyl) phosphate	TDCIPP	13674-87-8
Wang	2020	10.1016/j.scitotenv.2020.137480	OPEs	tris(2-Ethylhexyl) phosphate	TEHP	78-42-2
Wang	2020	10.1016/j.scitotenv.2020.137480	OPEs	Tri-m-cresyl phosphate	TmCP	563-04-2
Wang	2020	10.1016/j.scitotenv.2020.137480	OPEs	Tri-n-butyl phosphate	TnBP	126-73-8
Wang	2020	10.1016/j.scitotenv.2020.137480	OPEs	Tri-p-cresyl phosphate	TpCP	78-32-0
Wang	2020	10.1016/j.scitotenv.2020.137480	OPEs	Triphenyl phosphate	TPHP	115-86-6
Wang	2020	10.1016/j.scitotenv.2020.137480	Other	anti-Dechlorane plus	anti-DP	135821-74-8
Wang	2020	10.1016/j.scitotenv.2020.137480	Other	syn-Dechlorane plus	syn-DP	135821-03-3
Wang	2020	10.1021/acs.est.9b04892	BFRs	2,2’,4,4’,6-Pentabromodiphenyl ether	BDE-100	189084-64-8
Wang	2020	10.1021/acs.est.9b04892	BFRs	2,3’,4,4’,6-Pentabromodiphenyl ether	BDE-119	189084-66-0
Wang	2020	10.1021/acs.est.9b04892	BFRs	2,2’,4,4’,5,5’-Hexabromodiphenyl ether	BDE-153	68631-49-2
Wang	2020	10.1021/acs.est.9b04892	BFRs	2,2’,4,4’,5,6’-Hexabromodiphenyl ether	BDE-154	207122-15-4
Wang	2020	10.1021/acs.est.9b04892	BFRs	2,2',3,4,4',5',6-Heptabromodiphenyl ether	BDE-183	207122-16-5
Wang	2020	10.1021/acs.est.9b04892	BFRs	2,2',3,3',4,4',6,6'-Octabromodiphenyl ether	BDE-197	117964-21-3
Wang	2020	10.1021/acs.est.9b04892	BFRs	2,2',3,3',4,4',5,6,6'-Nonabromodiphenyl ether	BDE-207	437701-79-6
Wang	2020	10.1021/acs.est.9b04892	BFRs	2,2',3,3',4,5,5',6,6'-Nonabromodiphenyl ether	BDE-208	437701-78-5
Wang	2020	10.1021/acs.est.9b04892	BFRs	2,2',3,3',4,4',5,5',6,6'-Decabromodiphenyl ether	BDE-209	1163-19-5
Wang	2020	10.1021/acs.est.9b04892	BFRs	2,4,4'-Tribromodiphenyl ether	BDE-28	41318-75-6
Wang	2020	10.1021/acs.est.9b04892	BFRs	2,2’,4,4’-Tetrabromodiphenyl ether	BDE-47	5436-43-1
Wang	2020	10.1021/acs.est.9b04892	BFRs	2,2’,4,5’-Tetrabromodiphenyl ether	BDE-49	243982-82-3
Wang	2020	10.1021/acs.est.9b04892	BFRs	2,3’,4,4’-Tetrabromodiphenyl ether	BDE-66	189084-61-5
Wang	2020	10.1021/acs.est.9b04892	BFRs	2,3’,4’,6-Tetrabromodiphenyl ether	BDE-71	189084-62-6
Wang	2020	10.1021/acs.est.9b04892	BFRs	2,2′,3,4,4′-Pentabromodiphenyl ether	BDE-85	182346-21-0
Wang	2020	10.1021/acs.est.9b04892	BFRs	2,2’,4,4’,5-Pentabromodiphenyl ether	BDE-99	60348-60-9
Wang	2020	10.1021/acs.est.9b04892	NBFRs	bis(2-Ethylhexyl)tetrabromophthalate	BEHTBP	26040-51-7	also known as BEH-TEBP or TBPH		Abbreviation	BEH-TEBP
Wang	2020	10.1021/acs.est.9b04892	NBFRs	1,2-bis(2,4,6-Tribromophenoxy)ethane	BTBPE	37853-59-1			Abbreviation	TBE
Wang	2020	10.1021/acs.est.9b04892	NBFRs	Decabromodiphenylethane	DBDPE	84852-53-9	also known as 1,2-Bis(perbromophenyl)ethane
Wang	2020	10.1021/acs.est.9b04892	NBFRs	2-Ethylhexyl 2,3,4,5-tetrabromobenzoate	EHTBB	183658-27-7
Wang	2020	10.1021/acs.est.9b04892	NBFRs	Hexabromobenzene	HBB	87-82-1
Wang	2020	10.1021/acs.est.9b04892	NBFRs	Pentabromobenzene	PBBZ	608-90-2
Wang	2020	10.1021/acs.est.9b04892	NBFRs	Pentabromoethylbenzene	PBEB	85-22-3			Analyte	Pentabromoetheyl benzene
Wang	2020	10.1021/acs.est.9b04892	NBFRs	Tetrabromo-p-xylene	pTBX	23488-38-2
Wang	2020	10.1021/acs.est.9b04892	OPEs	2-Ethylhexyl diphenyl phosphate	EHDPHP	1241-94-7	Other abbreviations: EDHP, EHDPP		Abbreviation	EHDPP
Wang	2020	10.1021/acs.est.9b04892	OPEs	tris(2-Chloroethyl) phosphate	TCEP	115-96-8
Wang	2020	10.1021/acs.est.9b04892	OPEs	tris(1-Chloro-2-propyl) phosphate	TCIPP	13674-84-5
Wang	2020	10.1021/acs.est.9b04892	OPEs	tris(1,3-Dichloro-2-propyl) phosphate	TDCIPP	13674-87-8
Wang	2020	10.1021/acs.est.9b04892	OPEs	tris(3,5-Dimethylphenyl) phosphate	TDMPP	25653-16-1
Wang	2020	10.1021/acs.est.9b04892	OPEs	Triethyl phosphate	TEP	78-40-0
Wang	2020	10.1021/acs.est.9b04892	OPEs	Tri-m-cresyl phosphate	TmCP	563-04-2			Abbreviation	TMTP
Wang	2020	10.1021/acs.est.9b04892	OPEs	Triphenyl phosphate	TPHP	115-86-6
Wang	2020	10.1021/acs.est.9b04892	Other	anti-Dechlorane plus	anti-DP	135821-74-8
Wang	2020	10.1021/acs.est.9b04892	Other	syn-Dechlorane plus	syn-DP	135821-03-3
Wise	2020	10.1021/acs.est.9b06605	BFRs	2,2’,4,4’,6-Pentabromodiphenyl ether	BDE-100	189084-64-8
Wise	2020	10.1021/acs.est.9b06605	BFRs	2,2’,3,4,4’,5’-Hexabromodiphenyl ether	BDE-138	182677-30-1
Wise	2020	10.1021/acs.est.9b06605	BFRs	2,2’,4,4’,5,5’-Hexabromodiphenyl ether	BDE-153	68631-49-2
Wise	2020	10.1021/acs.est.9b06605	BFRs	2,2’,4,4’,5,6’-Hexabromodiphenyl ether	BDE-154	207122-15-4
Wise	2020	10.1021/acs.est.9b06605	BFRs	2,2’,3,4,4’,5,6-Heptabromodiphenyl ether	BDE-181	189084-67-1
Wise	2020	10.1021/acs.est.9b06605	BFRs	2,2',3,4,4',5',6-Heptabromodiphenyl ether	BDE-183	207122-16-5
Wise	2020	10.1021/acs.est.9b06605	BFRs	2,2',3,3',4,4',5,5',6,6'-Decabromodiphenyl ether	BDE-209	1163-19-5
Wise	2020	10.1021/acs.est.9b06605	BFRs	2,2′,4,4′-Tetrabromodiphenyl ether	BDE-47	5436-43-1
Wise	2020	10.1021/acs.est.9b06605	NBFRs	bis(2-Ethylhexyl)tetrabromophthalate	BEHTBP	26040-51-7	also known as BEH-TEBP or TBPH		Abbreviation	BEH-TEBP
Wise	2020	10.1021/acs.est.9b06605	NBFRs	2-Ethylhexyl 2,3,4,5-tetrabromobenzoate	EHTBB	183658-27-7			Abbreviation	EH-TBB
Wise	2020	10.1021/acs.est.9b06605	OPEs	2,4-Diisopropylphenyl diphenyl phosphate	24DIPPDPP	96107-55-0
Wise	2020	10.1021/acs.est.9b06605	OPEs	2-Isopropylphenyl diphenyl phosphate	2IPPDPP	64532-94-1
Wise	2020	10.1021/acs.est.9b06605	OPEs	2-tert-Butylphenyl diphenyl phosphate	2tBPDPP	83242-23-3
Wise	2020	10.1021/acs.est.9b06605	OPEs	3-Isopropylphenyl diphenyl phosphate	3IPPDPP	69515-46-4
Wise	2020	10.1021/acs.est.9b06605	OPEs	4-Isopropylphenyl diphenyl phosphate	4IPPDPP	55864-04-5
Wise	2020	10.1021/acs.est.9b06605	OPEs	4-tert-Butylphenyl diphenyl phosphate	4tBPDPP	981-40-8
Wise	2020	10.1021/acs.est.9b06605	OPEs	bis(2,4-Diisopropylphenyl) phenyl phosphate	B24DIPPPP	2190501-29-0
Wise	2020	10.1021/acs.est.9b06605	OPEs	bis(2-Isopropylphenyl) phenyl phosphate	B2IPPPP	69500-29-4
Wise	2020	10.1021/acs.est.9b06605	OPEs	bis(3-Isopropylphenyl) phenyl phosphate	B3IPPPP	69500-30-7
Wise	2020	10.1021/acs.est.9b06605	OPEs	bis(4-Isopropylphenyl) phenyl phosphate	B4IPPPP	55864-07-8
Wise	2020	10.1021/acs.est.9b06605	OPEs	bis(4-tert-Butylphenyl) phenyl phosphate	B4tBPPP	115-87-7
Wise	2020	10.1021/acs.est.9b06605	OPEs	2-Ethylhexyl diphenyl phosphate	EHDPHP	1241-94-7	Other abbreviations: EDHP, EHDPP		Abbreviation	EHDPP
Wise	2020	10.1021/acs.est.9b06605	OPEs	tris(4-Tert-butylphenyl) phosphate	T4tBPP	78-33-1			Abbreviation	T4tBPPP
Wise	2020	10.1021/acs.est.9b06605	OPEs	tris(2-Butoxyethyl) phosphate	TBOEP	78-51-3
Wise	2020	10.1021/acs.est.9b06605	OPEs	tris(2-Chloroethyl) phosphate	TCEP	115-96-8
Wise	2020	10.1021/acs.est.9b06605	OPEs	tris(1-Chloro-2-propyl) phosphate	TCIPP	13674-84-5
Wise	2020	10.1021/acs.est.9b06605	OPEs	tris(1,3-Dichloro-2-propyl) phosphate	TDCIPP	13674-87-8
Wise	2020	10.1021/acs.est.9b06605	OPEs	Triphenyl phosphate	TPHP	115-86-6
Wise	2020	10.1021/acs.est.9b06605	Other	Dioctyl terephthalate	DEHT	4654-26-6
Wise	2020	10.1021/acs.est.9b06605	Other	Trioctyltrimellitate	TOTM	89-04-3
Wise	2020	10.1021/acs.est.9b06605	PCBs	2,2',4,5,5'-Pentachlorobiphenyl	PCB-101	37680-73-2
Wise	2020	10.1021/acs.est.9b06605	PCBs	2,3',4,4',5-Pentachlorobiphenyl	PCB-118	31508-00-6
Wise	2020	10.1021/acs.est.9b06605	PCBs	2,4,4'-Trichlorobiphenyl	PCB-28	7012-37-5
Wise	2020	10.1021/acs.est.9b06605	PCBs	2,2',4,4'-Tetrachlorobiphenyl	PCB-47	2437-79-8
Wise	2020	10.1021/acs.est.9b06605	PCBs	2,2',5,5'-Tetrachlorobiphenyl	PCB-52	35693-99-3
Wise	2020	10.1021/acs.est.9b06605	PEs	Benzylbutyl phthalate	BBP	85-68-7
Wise	2020	10.1021/acs.est.9b06605	PEs	bis(2-Ethylhexyl)phthalate	DEHP	117-81-7
Wise	2020	10.1021/acs.est.9b06605	PEs	Diethyl phthalate	DEP	84-66-2
Wise	2020	10.1021/acs.est.9b06605	PEs	Diisobutyl phthalate	DiBP	84-69-5
Wise	2020	10.1021/acs.est.9b06605	PEs	Di-n-butyl phthalate	DiNP	84-74-2			Abbreviation	DBP
Wise	2020	10.1021/acs.est.9b06605	PEs	Di-n-butyl phthalate	DiNP	84-74-2
Wise	2020	10.1021/acs.est.9b06605	PEs	Dimethyl phthalate	DMP	131-11-3
Wise	2020	10.1021/acs.est.9b06605	Pesticides	alpha-Chlordane		5103-71-9			Analyte	cis-chlordane
Wise	2020	10.1021/acs.est.9b06605	Pesticides	Azoxystrobin		131860-33-8
Wise	2020	10.1021/acs.est.9b06605	Pesticides	Chlorpyrifos		2921-88-2
Wise	2020	10.1021/acs.est.9b06605	Pesticides	cis-Permethrin		61949-76-6
Wise	2020	10.1021/acs.est.9b06605	Pesticides	Cypermethrin		52315-07-8
Wise	2020	10.1021/acs.est.9b06605	Pesticides	gamma-Chlordane		5103-74-2	Also known as trans-chlordane
Wise	2020	10.1021/acs.est.9b06605	Pesticides	Lindane		58-89-9
Wise	2020	10.1021/acs.est.9b06605	Pesticides	trans-Permethrin		51877-74-8	Another CASRN: 61949-77-7
Xie	2021	10.1016/j.envpol.2021.117011	OPEs	4-tert-Butylphenyl diphenyl phosphate	4tBPDPP	981-40-8			Abbreviation	BPDPP
Xie	2021	10.1016/j.envpol.2021.117011	OPEs	Bisphenol A bis(diphenyl phosphate)	BPA-BDPP	5945-33-5
Xie	2021	10.1016/j.envpol.2021.117011	OPEs	Cresyl diphenyl phosphate	CDP	78-31-9
Xie	2021	10.1016/j.envpol.2021.117011	OPEs	2-Ethylhexyl diphenyl phosphate	EHDPHP	1241-94-7	Other abbreviations: EDHP, EHDPP
Xie	2021	10.1016/j.envpol.2021.117011	OPEs	Isodecyl diphenyl phosphate	IDDPP	29761-21-5
Xie	2021	10.1016/j.envpol.2021.117011	OPEs	Resorcinol bis(diphenyl phosphate)	RDP	57583-54-7
Xie	2021	10.1016/j.envpol.2021.117011	OPEs	tris(2-Isopropylphenyl) phosphate	T2IPPP	64532-95-2
Xie	2021	10.1016/j.envpol.2021.117011	OPEs	tris(2-Butoxyethyl) phosphate	TBOEP	78-51-3
Xie	2021	10.1016/j.envpol.2021.117011	OPEs	tris(2-Chloroethyl) phosphate	TCEP	115-96-8
Xie	2021	10.1016/j.envpol.2021.117011	OPEs	tris(1-Chloro-2-propyl) phosphate	TCIPP	13674-84-5
Xie	2021	10.1016/j.envpol.2021.117011	OPEs	tris(2,3-Dibromopropyl) phosphate	TDBPP	126-72-7
Xie	2021	10.1016/j.envpol.2021.117011	OPEs	tris(1,3-Dichloro-2-propyl) phosphate	TDCIPP	13674-87-8
Xie	2021	10.1016/j.envpol.2021.117011	OPEs	tris(3,5-Dimethylphenyl) phosphate	TDMPP	25653-16-1			Abbreviation	T35DMPP
Xie	2021	10.1016/j.envpol.2021.117011	OPEs	tris(2-Ethylhexyl) phosphate	TEHP	78-42-2
Xie	2021	10.1016/j.envpol.2021.117011	OPEs	Triethyl phosphate	TEP	78-40-0
Xie	2021	10.1016/j.envpol.2021.117011	OPEs	Tri-n-butyl phosphate	TnBP	126-73-8
Xie	2021	10.1016/j.envpol.2021.117011	OPEs	Triphenyl phosphate	TPHP	115-86-6
Xie	2021	10.1016/j.envpol.2021.117011	OPEs	Tripropyl phosphate	TPP	513-08-6
Xie	2021	10.1016/j.envpol.2021.117011	OPEs	2,2-Bis(chloromethyl)-1,3-propanediyl bis(bis(2-chloroethyl) phosphate)	V6	38051-10-4

## Sheet: References
Metadata
1	Kile, M.L., Scott, R.P., O’Connell, S.G., Lipscomb, S., MacDonald, M., McClelland, M., Anderson, K.A., 2016. Using silicone wristbands to evaluate preschool children’s exposure to flame retardants. Environ. Res. 147, 365–372. https://doi.org/10.1016/j.envres.2016.02.034
2	Hammel, S.C., Hoffman, K., Webster, T.F., Anderson, K.A., Stapleton, H.M., 2016. Measuring Personal Exposure to Organophosphate Flame Retardants Using Silicone Wristbands and Hand Wipes. Environ. Sci. Technol. 50, 4483–4491. https://doi.org/10.1021/acs.est.6b00030
3	Covaci, A., Harrad, S., Abdallah, M.A.E., Ali, N., Law, R.J., Herzke, D., de Wit, C.A., 2011. Novel brominated flame retardants: A review of their analysis, environmental fate and behaviour. Environ. Int. 37, 532–556. https://doi.org/10.1016/j.envint.2010.11.007
Table S1
1	Aerts, R., Joly, L., Szternfeld, P., Tsilikas, K., De Cremer, K., Castelain, P., Aerts, J.-M., Van Orshoven, J., Somers, B., Hendrickx, M., Andjelkovic, M., Van Nieuwenhuyse, A., 2018. Silicone Wristband Passive Samplers Yield Highly Individualized Pesticide Residue Exposure Profiles. Environ. Sci. Technol. 52, 298–307. https://doi.org/10.1021/acs.est.7b05039
2	Anderson, K.A., Points, G.L., Donald, C.E., Dixon, H.M., Scott, R.P., Wilson, G., Tidwell, L.G., Hoffman, P.D., Herbstman, J.B., O’Connell, S.G., 2017. Preparation and performance features of wristband samplers and considerations for chemical exposure assessment. J. Expo. Sci. Environ. Epidemiol. 27, 551–559. https://doi.org/10.1038/jes.2017.9
3	Arcury, T.A., Chen, H., Quandt, S.A., Talton, J.W., Anderson, K.A., Scott, R.P., Jensen, A., Laurienti, P.J., 2021. Pesticide exposure among Latinx children: Comparison of children in rural, farmworker and urban, non-farmworker communities. Sci. Total Environ. 763. https://doi.org/10.1016/j.scitotenv.2020.144233
4	Baum, J.L.R., Bakali, U., Killawala, C., Santiago, K.M., Dikici, E., Kobetz, E.N., Solle, N.S., Deo, S., Bachas, L., Daunert, S., 2020. Evaluation of silicone-based wristbands as passive sampling systems using PAHs as an exposure proxy for carcinogen monitoring in firefighters: Evidence from the firefighter cancer initiative. Ecotoxicol. Environ. Saf. 205, 111100. https://doi.org/10.1016/j.ecoenv…
5	Bergmann, A.J., North, P.E., Vasquez, L., Bello, H., Del Carmen Gastañaga Ruiz, M., Anderson, K.A., 2017. Multi-class chemical exposure in rural Peru using silicone wristbands. J. Expo. Sci. Environ. Epidemiol. 27, 560–568. https://doi.org/10.1038/jes.2017.12
6	Caban-Martinez, A.J., Feliciano, P.L., Santiago, K.M., Baum, J., Solle, N.S., Rivera, G., Miric, M., Perez-Then, E., Kobetz-Kerman, E.N., Daunert, S., 2020. Objective Measurement of Carcinogens among Dominican Republic Firefighters using Silicone-based Wristbands. J. Occup. Environ. Med. https://doi.org/10.1097/JOM.0000000000002006
7	Craig, J.A., Ceballos, D.M., Fruh, V., Petropoulos, Z.E., Allen, J.G., Calafat, A.M., Ospina, M., Stapleton, H.M., Hammel, S., Gray, R., Webster, T.F., 2019. Exposure of Nail Salon Workers to Phthalates, Di(2-ethylhexyl) Terephthalate, and Organophosphate Esters: A Pilot Study. Environ. Sci. Technol. 53, 14630–14637. https://doi.org/10.1021/acs.est.9b02474
8	De Vecchi, R., da Silveira Carvalho Ripper, J., Roy, D., Breton, L., Germano Marciano, A., Bernardo de Souza, P.M., de Paula Corrêa, M., 2019. Using wearable devices for assessing the impacts of hair exposome in Brazil. Sci. Rep. 9, 1–10. https://doi.org/10.1038/s41598-019-49902-7
9	Dixon, H.M., Scott, R.P., Holmes, D., Calero, L., Kincl, L.D., Waters, K.M., Camann, D.E., Calafat, A.M., Herbstman, J.B., Anderson, K.A., 2018. Silicone wristbands compared with traditional polycyclic aromatic hydrocarbon exposure assessment methods. Anal. Bioanal. Chem. 410, 3059–3071. https://doi.org/10.1007/s00216-018-0992-z
10	Doherty, B.T., Pearce, J.L., Anderson, K.A., Karagas, M.R., Romano, M.E., 2020. Assessment of Multipollutant Exposures During Pregnancy Using Silicone Wristbands. Front. Public Heal. 8, 1–13. https://doi.org/10.3389/fpubh.2020.547239
11	Donald, C.E., Scott, R.P., Blaustein, K.L., Halbleib, M.L., Sarr, M., Jepson, P.C., Anderson, K.A., 2016. Silicone wristbands detect individuals’ pesticide exposures in West Africa. R. Soc. Open Sci. 3. https://doi.org/10.1098/rsos.160433
12	Gibson, E.A., Stapleton, H.M., Calero, L., Holmes, D., Burke, K., Martinez, R., Cortes, B., Nematollahi, A., Evans, D., Anderson, K.A., Herbstman, J.B., 2019. Differential exposure to organophosphate flame retardants in mother-child pairs. Chemosphere 219, 567–573. https://doi.org/10.1016/j.chemosphere.2018.12.008
13	Hammel, S.C., Hoffman, K., Webster, T.F., Anderson, K.A., Stapleton, H.M., 2016. Measuring Personal Exposure to Organophosphate Flame Retardants Using Silicone Wristbands and Hand Wipes. Environ. Sci. Technol. 50, 4483–4491. https://doi.org/10.1021/acs.est.6b00030
14	Hammel, S.C., Phillips, A.L., Hoffman, K., Stapleton, H.M., 2018. Evaluating the Use of Silicone Wristbands To Measure Personal Exposure to Brominated Flame Retardants. Environ. Sci. Technol. 52, 11875–11885. https://doi.org/10.1021/acs.est.8b03755
15	Hammel, S.C., Hoffman, K., Phillips, A.L., Levasseur, J.L., Lorenzo, A.M., Webster, T.F., Stapleton, H.M., 2020. Comparing the Use of Silicone Wristbands, Hand Wipes, and Dust to Evaluate Children’s Exposure to Flame Retardants and Plasticizers. Environ. Sci. Technol. 54, 4484–4494. https://doi.org/10.1021/acs.est.9b07909
16	Hardos, J.E., Rubenstein, M., Pfahler, S., Sleight, T., 2020. Cholinesterase Inhibition and Exposure to Organophosphate Esters in Aircraft Maintenance Workers. Aerosp. Med. Hum. Perform. 91, 710–714. https://doi.org/10.3357/AMHP.5439.2020
17	Harley, K.G., Parra, K.L., Camacho, J., Bradman, A., Nolan, J.E.S., Lessard, C., Anderson, K.A., Poutasse, C.M., Scott, R.P., Lazaro, G., Cardoso, E., Gallardo, D., Gunier, R.B., 2019. Determinants of pesticide concentrations in silicone wristbands worn by Latina adolescent girls in a California farmworker community: The COSECHA youth participatory action study. Sci. Total Environ. 652, 1022–1029…
18	Hendryx, M., Wang, S., Romanak, K.A., Salamova, A., Venier, M., 2020. Personal exposure to polycyclic aromatic hydrocarbons in Appalachian mining communities. Environ. Pollut. 257, 113501. https://doi.org/10.1016/j.envpol.2019.113501
19	Kile, M.L., Scott, R.P., O’Connell, S.G., Lipscomb, S., MacDonald, M., McClelland, M., Anderson, K.A., 2016. Using silicone wristbands to evaluate preschool children’s exposure to flame retardants. Environ. Res. 147, 365–372. https://doi.org/10.1016/j.envres.2016.02.034
20	Levasseur, J.L., Hammel, S.C., Hoffman, K., Phillips, A.L., Zhang, S., Ye, X., Calafat, A.M., Webster, T.F., Stapleton, H.M., 2021. Young children’s exposure to phenols in the home: Associations between house dust, hand wipes, silicone wristbands, and urinary biomarkers. Environ. Int. 147, 106317. https://doi.org/10.1016/j.envint.2020.106317
21	Lipscomb, S.T., McClelland, M.M., MacDonald, M., Cardenas, A., Anderson, K.A., Kile, M.L., 2017. Cross-sectional study of social behaviors in preschool children and exposure to flame retardants. Environ. Heal. A Glob. Access Sci. Source 16, 1–10. https://doi.org/10.1186/s12940-017-0224-6
22	Manzano, C.A., Dodder, N.G., Hoh, E., Morales, R., 2019. Patterns of Personal Exposure to Urban Pollutants Using Personal Passive Samplers and GC × GC/ToF-MS. Environ. Sci. Technol. 53, 614–624. https://doi.org/10.1021/acs.est.8b06220
23	Nguyen, L. V., Gravel, S., Labrèche, F., Bakhiyi, B., Verner, M.A., Zayed, J., Jantunen, L.M., Arrandale, V.H., Diamond, M.L., 2020. Can Silicone Passive Samplers be Used for Measuring Exposure of e-Waste Workers to Flame Retardants? Environ. Sci. Technol. 54, 15277–15286. https://doi.org/10.1021/acs.est.0c05240
24	O’Connell, S.G., Kincl, L.D., Anderson, K.A., 2014. Silicone wristbands as personal passive samplers. Environ. Sci. Technol. 48, 3327–3335. https://doi.org/10.1021/es405022f
25	Paulik, L.B., Hobbie, K.A., Rohlman, D., Smith, B.W., Scott, R.P., Kincl, L., Haynes, E.N., Anderson, K.A., 2018. Environmental and individual PAH exposures near rural natural gas extraction. Environ. Pollut. 241, 397–405. https://doi.org/10.1016/j.envpol.2018.05.010
26	Quintana, P.J.E., Hoh, E., Dodder, N.G., Matt, G.E., Zakarian, J.M., Anderson, K.A., Akins, B., Chu, L., Hovell, M.F., 2019. Nicotine levels in silicone wristband samplers worn by children exposed to secondhand smoke and electronic cigarette vapor are highly correlated with child’s urinary cotinine. J. Expo. Sci. Environ. Epidemiol. 29, 733–741. https://doi.org/10.1038/s41370-019-0116-7
27	Quintana, P.J.E., Lopez-Galvez, N., Dodder, N.G., Hoh, E., Matt, G.E., Zakarian, J.M., Vyas, M., Chu, L., Akins, B., Padilla, S., Anderson, K.A., Hovell, M.F., 2020. Nicotine, Cotinine, and Tobacco-Specific Nitrosamines Measured in Children’s Silicone Wristbands in Relation to Secondhand Smoke and E-cigarette Vapor Exposure. Nicotine Tob. Res. 23, 592–599. https://doi.org/10.1093/ntr/ntaa140
28	Reche, C., Viana, M., van Drooge, B.L., Fernández, F.J., Escribano, M., Castaño-Vinyals, G., Nieuwenhuijsen, M., Adami, P.E., Bermon, S., 2020. Athletes’ exposure to air pollution during World Athletics Relays: A pilot study. Sci. Total Environ. 717, 137161. https://doi.org/10.1016/j.scitotenv.2020.137161
29	Reddam, A., Tait, G., Herkert, N., Hammel, S.C., Stapleton, H.M., Volz, D.C., 2020. Longer commutes are associated with increased human exposure to tris(1,3-dichloro-2-propyl) phosphate. Environ. Int. 136, 105499. https://doi.org/10.1016/j.envint.2020.105499
30	Rohlman, D., Dixon, H.M., Kincl, L., Larkin, A., Evoy, R., Barton, M., Phillips, A., Peterson, E., Scaffidi, C., Herbstman, J.B., Waters, K.M., Anderson, K.A., 2019. Development of an environmental health tool linking chemical exposures, physical location and lung function. BMC Public Health 19, 854. https://doi.org/10.1186/s12889-019-7217-z
31	Rohlman, D., Donatuto, J., Heidt, M., Barton, M., Campbell, L., Anderson, K.A., Kile, M.L., 2019. A Case Study Describing a Community-Engaged Approach for Evaluating Polycyclic Aromatic Hydrocarbon Exposure in a Native American Community. Int. J. Environ. Res. Public Health 16. https://doi.org/10.3390/ijerph16030327
32	Romanak, K.A., Wang, S., Stubbings, W.A., Hendryx, M., Venier, M., Salamova, A., 2019. Analysis of brominated and chlorinated flame retardants, organophosphate esters, and polycyclic aromatic hydrocarbons in silicone wristbands used as personal passive samplers. J. Chromatogr. A 1588, 41–47. https://doi.org/10.1016/j.chroma.2018.12.041
33	Santiago, K.M., Louzado‐Feliciano, P., Baum, J., Bakali, U., Caban‐Martinez, A.J., 2020. Self‐reported and objectively measured occupational exposures, health, and safety concerns among fishermen: A cross‐sectional Fishing Industry Safety and Health (FISH) pilot study. Am. J. Ind. Med. 1–12. https://doi.org/10.1002/ajim.23198
34	Travis, S.C., Aga, D.S., Queirolo, E.I., Olson, J.R., Daleiro, M., Kordas, K., 2020. Catching flame retardants and pesticides in silicone wristbands: Evidence of exposure to current and legacy pollutants in Uruguayan children. Sci. Total Environ. 740, 140136. https://doi.org/10.1016/j.scitotenv.2020.140136
35	Vidi, P.A., Anderson, K.A., Chen, H., Anderson, R., Salvador-Moreno, N., Mora, D.C., Poutasse, C., Laurienti, P.J., Daniel, S.S., Arcury, T.A., 2017. Personal samplers of bioavailable pesticides integrated with a hair follicle assay of DNA damage to assess environmental exposures and their associated risks in children. Mutat. Res. - Genet. Toxicol. Environ. Mutagen. 822, 27–33. https://doi.org/10…
36	Wang, S., Romanak, K.A., Stubbings, W.A., Arrandale, V.H., Hendryx, M., Diamond, M.L., Salamova, A., Venier, M., 2019. Silicone wristbands integrate dermal and inhalation exposures to semi-volatile organic compounds (SVOCs). Environ. Int. 132, 105104. https://doi.org/10.1016/j.envint.2019.105104
37	Wang, S., Romanak, K.A., Tarallo, S., Francavilla, A., Viviani, M., Vineis, P., Rothwell, J.A., Mancini, F.R., Cordero, F., Naccarati, A., Severi, G., Venier, M., 2020. The use of silicone wristbands to evaluate personal exposure to semi-volatile organic chemicals (SVOCs) in France and Italy. Environ. Pollut. 267, 115490. https://doi.org/10.1016/j.envpol.2020.115490
38	Wang, Y., Peris, A., Rifat, M.R., Ahmed, S.I., Aich, N., Nguyen, L. V., Urík, J., Eljarrat, E., Vrana, B., Jantunen, L.M., Diamond, M.L., 2020. Measuring exposure of e-waste dismantlers in Dhaka Bangladesh to organophosphate esters and halogenated flame retardants using silicone wristbands and T-shirts. Sci. Total Environ. 720, 137480. https://doi.org/10.1016/j.scitotenv.2020.137480
39	Wang, S., Romanak, K.A., Hendryx, M., Salamova, A., Venier, M., 2020. Association between Thyroid Function and Exposures to Brominated and Organophosphate Flame Retardants in Rural Central Appalachia. Environ. Sci. Technol. 54, 325–334. https://doi.org/10.1021/acs.est.9b04892
40	Wise, C.F., Wise, C.F., Hammel, S.C., Herkert, N., Ma, J., Ma, J., Motsinger-Reif, A., Stapleton, H.M., Stapleton, H.M., Breen, M., Breen, M., Breen, M., Breen, M., Breen, M., 2020. Comparative Exposure Assessment Using Silicone Passive Samplers Indicates That Domestic Dogs Are Sentinels to Support Human Health Research. Environ. Sci. Technol. 54, 7409–7419. https://doi.org/10.1021/acs.est.9b06605
41	Xie, Q., Guan, Q., Li, L., Pan, X., Ho, C., 2021. Exposure of children and mothers to organophosphate esters : Prediction by house dust and silicone wristbands. Environ. Pollut. 282, 117011. https://doi.org/10.1016/j.envpol.2021.117011
