# Supplementary material for: Silicone Wristbands in Exposure Assessment: Analytical Considerations and Comparison with Other Approaches
Source: Int J Environ Res Public Health. 2022 Feb 9;19(4):1935. doi: 10.3390/ijerph19041935 (PMC8872583; doi:10.3390/ijerph19041935)
Supplement: Supplementary file 1 [file ijerph-19-01935-s001.zip › Supporting Information 2.xlsx]

## Sheet: Metadata
This is Supporting Information 2 file for the article "Silicone wristbands in exposure assessment: analytical considerations and comparison with other approaches".
Table S2 contains correlations between analytes quantified in silicone wristbands and their respective biomarkers quantified in biological matrices. In Table S3, correlations between silicone wristbands and other environmental matrices are listed. Before using these tables, please read the notes provided below.
1	"Single / sum?" column indicates whether a single compound or a mixture thereof was considered.
2	Codes for correlation methods are as follows: "S" represents Spearman correlation coefficient, "E" stands for elasticity.
3	In case of nomenclature of brominated flame retardants, we followed the approach proposed by Covaci et al. 2011, where the "traditional" brominated flame retardants (BFRs) were defined as polybrominated diphenyl ethers and biphenyls (PDBEs and PBBs), hexabromocyclododecanes (HBCDs), and tetrabromobisphenol A (TBBP-A).
4	Some compounds can be classified into more than one category. Although such cases do not change the overall picture, the reader should be aware that the classification we propose is not indisputable.
5	"Organophosphate esters" category includes flame retardants and plasticizers, but not pesticides.
6	Phthalate esters alternatives, such as bis(2-ethylhexyl) terephthalate (DEHTP), have been incorporated into "Other" category.
7	A single compound may have several names and/or abbreviations. Therefore, the use of CASRNs is advised.
	Abbreviations
BFRs	Brominated Flame Retardants
CASRN	Chemical Abstracts Service Registry Number
CR	Creatinine
DOI	Digital Object Identifier
NBFRs	Novel Brominated Flame Retardants
OPEs	Organophosphate Esters
PAHs	Polycyclic Aromatic Hydrocarbons
PCBs	Polychlorinated Biphenyls
PEs	Phthalate Esters
PPCPs	Pharmaceuticals and Personal Care Products
SG	Standard gravity

## Sheet: Table S2
First author	Year of publication	DOI	N	Population	Chemical group	Wristband						Biological matrix							Correlation (method)	Correlation (value)	p-value	p-value: exactly / above / below	Detection rate threshold for correlation	Additional notes
						Single / sum?	Analyte	Abbreviation	CASRN	Post-deployment particle removal	Unit	Compared matrix	Single / sum?	Analyte	Abbreviation	CASRN	Sample collection	Notes
Nguyen	2020	10.1021/acs.est.0c05240	28	adults	BFRs	single	2,2',3,3',4,4',5,5',6,6'-Decabromodiphenyl ether	BDE-209	1163-19-5	No	ng dm^-2 h^-1	plasma	single	2,2',3,3',4,4',5,5',6,6'-Decabromodiphenyl ether	BDE-209	1163-19-5	One blood sample after the work shift		S	0.4	0.05	below	0.6
Hammel	2018	10.1021/acs.est.8b03755	29	adults	BFRs	single	2,2',4,4'-Tetrabromodiphenyl ether	BDE-47	5436-43-1	No	ng/g wristband	serum	single	2,2',4,4'-Tetrabromodiphenyl ether	BDE-47	5436-43-1	One blood sample at the beginning of the study period	ng/g lipid	S	0.52	0.01	below	0.6
Hammel	2018	10.1021/acs.est.8b03755	29	adults	BFRs	single	2,2',4,4',5-Pentabromodiphenyl ether	BDE-99	60348-60-9	No	ng/g wristband	serum	single	2,2',4,4',5-Pentabromodiphenyl ether	BDE-99	60348-60-9	One blood sample at the beginning of the study period	ng/g lipid	S	0.57	0.01	below	0.6
Hammel	2018	10.1021/acs.est.8b03755	29	adults	BFRs	single	1,3,5-Tribromo-2-(2,4-dibromophenoxy)benzene	BDE-100	189084-64-8	No	ng/g wristband	serum	single	1,3,5-Tribromo-2-(2,4-dibromophenoxy)benzene	BDE-100	189084-64-8	One blood sample at the beginning of the study period	ng/g lipid	S	0.4	0.05	below	0.6
Hammel	2018	10.1021/acs.est.8b03755	29	adults	BFRs	single	2,2',4,4',5,5'-Hexabromodiphenyl ether	BDE-153	68631-49-2	No	ng/g wristband	serum	single	2,2',4,4',5,5'-Hexabromodiphenyl ether	BDE-153	68631-49-2	One blood sample at the beginning of the study period	ng/g lipid	S	0.39	0.05	below	0.6
Hammel	2018	10.1021/acs.est.8b03755	29	adults	BFRs	single	2,2',4,4',5,6'-Hexabromodiphenyl ether	BDE-154	207122-15-4	No	ng/g wristband	serum	single	2,2',4,4',5,6'-Hexabromodiphenyl ether	BDE-154	207122-15-4	One blood sample at the beginning of the study period	ng/g lipid	S	0.15	0.05	above	0.6
Hammel	2018	10.1021/acs.est.8b03755	29	adults	BFRs	sum	2,4-Dibromo-1-(4-bromophenoxy)benzene + 1,2-dibromo-4-(2-bromophenoxy)benzene	BDE-28 + BDE-33	41318-75-6 + 147217-78-5	No	ng/g wristband	serum	sum	2,4-Dibromo-1-(4-bromophenoxy)benzene + 1,2-dibromo-4-(2-bromophenoxy)benzene	BDE-28 + BDE-33	41318-75-6 + 147217-78-5	One blood sample at the beginning of the study period	ng/g lipid	S	0.28	0.05	above	0.6
Dixon	2018	10.1007/s00216-018-0992-z	22	adults	PAHs	single	naphthalene		91-20-3	Yes	ng/wristband	urine	single	1-hydroxynaphthalene		90-15-3	Spot sample at the end of 48-h sampling period	CR-corrected	S	0.48	0.02	exactly	0.5
Dixon	2018	10.1007/s00216-018-0992-z	22	adults	PAHs	single	naphthalene		91-20-3	Yes	ng/wristband	urine	single	2-hydroxynaphthalene		135-19-3	Spot sample at the end of 48-h sampling period	CR-corrected	S	0.44	0.04	exactly	0.5
Dixon	2018	10.1007/s00216-018-0992-z	22	adults	PAHs	single	naphthalene		91-20-3	Yes	ng/wristband	urine	sum	1-hydroxynaphthalene + 2-hydroxynaphthalene		90-15-3 + 135-19-3	Spot sample at the end of 48-h sampling period	CR-corrected	S	0.47	0.03	exactly	0.5
Dixon	2018	10.1007/s00216-018-0992-z	22	adults	PAHs	single	fluorene		86-73-7	Yes	ng/wristband	urine	single	2-hydroxyfluorene		2443-58-5	Spot sample at the end of 48-h sampling period	CR-corrected	S	0.33	0.13	exactly	0.5
Dixon	2018	10.1007/s00216-018-0992-z	22	adults	PAHs	single	fluorene		86-73-7	Yes	ng/wristband	urine	single	3-hydroxyfluorene		6344-67-8	Spot sample at the end of 48-h sampling period	CR-corrected	S	0.14	0.52	exactly	0.5
Dixon	2018	10.1007/s00216-018-0992-z	22	adults	PAHs	single	fluorene		86-73-7	Yes	ng/wristband	urine	sum	2-hydroxyfluorene + 3-hydroxyfluorene		2443-58-5 + 6344-67-8	Spot sample at the end of 48-h sampling period	CR-corrected	S	0.27	0.22	exactly	0.5
Dixon	2018	10.1007/s00216-018-0992-z	22	adults	PAHs	single	phenanthrene		85-01-8	Yes	ng/wristband	urine	single	1-hydroxyphenanthrene		2433-56-9	Spot sample at the end of 48-h sampling period	CR-corrected	S	0.76	0.0001	below	0.5
Dixon	2018	10.1007/s00216-018-0992-z	22	adults	PAHs	single	phenanthrene		85-01-8	Yes	ng/wristband	urine	sum	2-hydroxyphenanthrene, 3-hydroxyphenanthrene		605-55-0 + 605-87-8	Spot sample at the end of 48-h sampling period	CR-corrected	S	0.37	0.09	exactly	0.5
Dixon	2018	10.1007/s00216-018-0992-z	22	adults	PAHs	single	phenanthrene		85-01-8	Yes	ng/wristband	urine	single	4-hydroxyphenanthrene		7651-86-7	Spot sample at the end of 48-h sampling period	CR-corrected	S	0.18	0.42	exactly	0.5
Dixon	2018	10.1007/s00216-018-0992-z	22	adults	PAHs	single	phenanthrene		85-01-8	Yes	ng/wristband	urine	sum	1-hydroxyphenanthrene + 2-hydroxyphenanthrene + 3-hydroxyphenanthrene + 4-hydroxyphenanthrene		2433-56-9 + 605-55-0 + 605-87-8 + 7651-86-7	Spot sample at the end of 48-h sampling period	CR-corrected	S	0.64	0.002	exactly	0.5
Dixon	2018	10.1007/s00216-018-0992-z	22	adults	PAHs	single	pyrene		129-00-0	Yes	ng/wristband	urine	single	1-hydroxypyrene		5315-79-7	Spot sample at the end of 48-h sampling period	CR-corrected	S	0.66	0.0009	exactly	0.5
Gibson	2019	10.1016/j.chemosphere.2018.12.008	76	child-mother pairs	OPEs	single	triphenyl phosphate	TPHP	115-86-6	Yes	ng/g wristband	urine	single	diphenyl phosphate	DPHP	838-85-7	Three spot urine samples	SG-adjusted	E	-0.14	0.06	exactly	0.5
Gibson	2019	10.1016/j.chemosphere.2018.12.008	76	child-mother pairs	OPEs	single	tris(1-chloro-2-isopropyl) phosphate	TCIPP	13674-84-5	Yes	ng/g wristband	urine	single	bis(1-chloro-2-isopropyl) phosphate	BCIPP	789440-10-4	Three spot urine samples	SG-adjusted	E	0.11	0.1	exactly	0.5
Gibson	2019	10.1016/j.chemosphere.2018.12.008	76	child-mother pairs	OPEs	single	tris(1-chloro-2-isopropyl) phosphate	TCIPP	13674-84-5	Yes	ng/g wristband	urine	single	bis(1-chloro-2-isopropyl) 1-hydroxy-2-propyl phosphate	BCIPHIPP	1477495-11-6	Three spot urine samples	SG-adjusted	E	0.05	0.08	exactly	0.5
Gibson	2019	10.1016/j.chemosphere.2018.12.008	76	child-mother pairs	OPEs	single	tris(1,3-dichloroisopropyl) phosphate	TDCIPP	13674-87-8	Yes	ng/g wristband	urine	single	bis(1,3-dichloroisopropyl) phosphate	BDCIPP	72236-72-7	Three spot urine samples	SG-adjusted	E	0.33	0.001	exactly	0.5
Hammel	2016	10.1021/acs.est.6b00030	40	adults	OPEs	single	tris(1,3-dichloroisopropyl) phosphate	TDCIPP	13674-87-8	No	ng/wristband	urine	single	bis(1,3-dichloroisopropyl) phosphate	BDCIPP	72236-72-7	Three first morning voids throughout the 5-day period, pooled	SG-adjusted	S	0.59	0.0001	below	0.7
Hammel	2016	10.1021/acs.est.6b00030	40	adults	OPEs	single	tris(1-chloro-2-isopropyl) phosphate	TCIPP	13674-84-5	No	ng/wristband	urine	single	bis(1-chloro-2-isopropyl) 1-hydroxy-2-propyl phosphate	BCIPHIPP	1477495-11-6	Three first morning voids throughout the 5-day period, pooled	primary metabolite; SG-adjusted	S	0.62	0.0001	below	0.7
Hammel	2016	10.1021/acs.est.6b00030	40	adults	OPEs	single	triphenyl phosphate	TPHP	115-86-6	No	ng/wristband	urine	single	diphenyl phosphate	DPHP	838-85-7	Three first morning voids throughout the 5-day period, pooled	SG-adjusted; not a selective metabolite	S	0.27	0.05	above	0.7
Hammel	2016	10.1021/acs.est.6b00030	40	adults	OPEs	sum	monosubstituted isopropylated triaryl phosphate	mono-ITP	NA	No	ng/wristband	urine	sum	isopropylphenyl phenyl phosphate	ip-PPP	NA	Three first morning voids throughout the 5-day period, pooled	primary metabolite; SG-adjusted	S	-0.25	0.05	above	0.7
Hammel	2016	10.1021/acs.est.6b00030	40	adults	OPEs	sum	monosubstituted isopropylated triaryl phosphate	mono-ITP	NA	No	ng/wristband	urine	single	diphenyl phosphate	DPHP	838-85-7	Three first morning voids throughout the 5-day period, pooled	SG-adjusted	S	0.09	0.05	above	0.7
Hammel	2020	10.1021/acs.est.9b07909	75	children	OPEs	single	Tris(2-chloroethyl) phosphate	TCEP	115-96-8	No	ng/g wristband	urine	single	bis(1-chloro-2-isopropyl) 1-hydroxy-2-propyl phosphate	BCIPHIPP	1477495-11-6	Three spot samples during a 48 h sampling period, pooled	SG-adjusted	S	-0.29	0.01	below	0.6	Questionable compound-metabolite pair (WR)
Hammel	2020	10.1021/acs.est.9b07909	75	children	OPEs	single	tris(1,3-dichloroisopropyl) phosphate	TDCIPP	13674-87-8	No	ng/g wristband	urine	single	bis(1,3-dichloroisopropyl) phosphate	BDCIPP	72236-72-7	Three spot samples during a 48 h sampling period, pooled	SG-adjusted	S	0.52	0.001	below	0.6
Hammel	2020	10.1021/acs.est.9b07909	75	children	OPEs	single	triphenyl phosphate	TPHP	115-86-6	No	ng/g wristband	urine	sum	mono-tert-butyl phenyl phenyl phosphate	tb-PPP	NA	Three spot samples during a 48 h sampling period, pooled	SG-adjusted	S	0.26	0.05	above	0.6
Hammel	2020	10.1021/acs.est.9b07909	75	children	OPEs	single	3-isopropylphenyl diphenyl phosphate	3IPPDPP	69515-46-4	No	ng/g wristband	urine	sum	isopropylphenyl phenyl phosphate	ip-PPP	NA	Three spot samples during a 48 h sampling period, pooled	SG-adjusted	S	0.27	0.05	above	0.6
Hammel	2020	10.1021/acs.est.9b07909	75	children	OPEs	single	4-isopropylphenyl diphenyl phosphate	4IPPDPP	55864-04-5	No	ng/g wristband	urine	sum	isopropylphenyl phenyl phosphate	ip-PPP	NA	Three spot samples during a 48 h sampling period, pooled	SG-adjusted	S	0.31	0.01	below	0.6
Hammel	2020	10.1021/acs.est.9b07909	75	children	OPEs	single	bis(3-isopropylphenyl) phenyl phosphate	B3IPPPP	69500-30-7	No	ng/g wristband	urine	sum	isopropylphenyl phenyl phosphate	ip-PPP	NA	Three spot samples during a 48 h sampling period, pooled	SG-adjusted	S	0.25	0.05	above	0.6
Hammel	2020	10.1021/acs.est.9b07909	75	children	OPEs	single	p-tert-butylphenyl diphenyl phosphate	4tBPDPP	981-40-8	No	ng/g wristband	urine	sum	mono-tert-butyl phenyl phenyl phosphate	tb-PPP	NA	Three spot samples during a 48 h sampling period, pooled	SG-adjusted	S	0.35	0.01	below	0.6
Hammel	2020	10.1021/acs.est.9b07909	75	children	OPEs	single	bis(4-tert-butylphenyl) hydrogen phosphate	B4TBPP	21150-89-0	No	ng/g wristband	urine	sum	mono-tert-butyl phenyl phenyl phosphate	tb-PPP	NA	Three spot samples during a 48 h sampling period, pooled	SG-adjusted	S	0.35	0.01	below	0.6
Hammel	2020	10.1021/acs.est.9b07909	74	children	PEs	single	dimethyl phthalate	DMP	131-11-3	No	ng/g wristband	urine	single	monoethyl phthalate	MEP	2306-33-4	Three spot samples during a 48 h sampling period, pooled	SG-adjusted	S	0.23	0.05	above	0.6	Questionable compound-metabolite pair (WR)
Hammel	2020	10.1021/acs.est.9b07909	74	children	PEs	single	diethyl phthalate	DEP	84-66-2	No	ng/g wristband	urine	single	monoethyl phthalate	MEP	2306-33-4	Three spot samples during a 48 h sampling period, pooled	SG-adjusted	S	0.53	0.001	below	0.6
Hammel	2020	10.1021/acs.est.9b07909	74	children	PEs	single	diisobutyl phthalate	DiBP	84-69-5	No	ng/g wristband	urine	sum	mono-2-hydroxy-isobutylphthalate + mono-isobutyl phthalate	MHiBP + MiBP	64339-39-5 + 30833-53-5	Three spot samples during a 48 h sampling period, pooled	SG-adjusted	S	0.32	0.01	below	0.6
Hammel	2020	10.1021/acs.est.9b07909	74	children	PEs	single	benzylbutyl phthalate	BBP	85-68-7	No	ng/g wristband	urine	single	monoethyl phthalate	MEP	2306-33-4	Three spot samples during a 48 h sampling period, pooled	SG-adjusted	S	0.3	0.01	below	0.6
Hammel	2020	10.1021/acs.est.9b07909	74	children	PEs	single	benzylbutyl phthalate	BBP	85-68-7	No	ng/g wristband	urine	single	monobenzyl phthalate	MBzP	2528-16-7	Three spot samples during a 48 h sampling period, pooled	SG-adjusted	S	0.56	0.001	below	0.6
Hammel	2020	10.1021/acs.est.9b07909	74	children	PEs	single	diisononyl phthalate	DiNP	28553-12-0	No	ng/g wristband	urine	sum	monocarboxyisooctyl phthalate + monoisononyl phthalate + monooxoisononyl phthalate	MCOP + MNP + MONP	898544-09-7 + 106610-61-1 + NA	Three spot samples during a 48 h sampling period, pooled	SG-adjusted	S	0.24	0.05	above	0.6
Levasseur	2021	10.1016/j.envint.2020.106317	74	children	PPCPs	single	bisphenol A	BPA	80-05-7	No	ng/g wristband	urine	single	bisphenol A	BPA	80-05-7	Three spot samples during a 48 h sampling period, pooled	SG-adjusted	S	0.23	0.05	below	0.6
Levasseur	2021	10.1016/j.envint.2020.106317	74	children	PPCPs	single	ethylparaben	EPB	120-47-8	No	ng/g wristband	urine	single	ethylparaben	EPB	120-47-8	Three spot samples during a 48 h sampling period, pooled	SG-adjusted	S	0.66	0.0001	below	0.6
Levasseur	2021	10.1016/j.envint.2020.106317	74	children	PPCPs	single	methylparaben	MPB	99-76-3	No	ng/g wristband	urine	single	methylparaben	MPB	99-76-3	Three spot samples during a 48 h sampling period, pooled	SG-adjusted	S	0.56	0.0001	below	0.6
Levasseur	2021	10.1016/j.envint.2020.106317	74	children	PPCPs	single	propylparaben	PPB	94-13-3	No	ng/g wristband	urine	single	propylparaben	PPB	94-13-3	Three spot samples during a 48 h sampling period, pooled	SG-adjusted	S	0.64	0.0001	below	0.6
Levasseur	2021	10.1016/j.envint.2020.106317	74	children	PPCPs	single	triclosan	TCS	3380-34-5	No	ng/g wristband	urine	single	triclosan	TCS	3380-34-5	Three spot samples during a 48 h sampling period, pooled	SG-adjusted	S	0.51	0.0001	below	0.6
Nguyen	2020	10.1021/acs.est.0c05240	28	adults	OPEs	single	Tris(2-chloroethyl) phosphate	TCEP	115-96-8	No	ng dm^-2 h^-1	urine	single	bis(2-chloroethyl) carboxymethyl phosphate	BCECMP	NA	Single spot urine sample at the end of shift	SG-adjusted	S	0.17	0.38	exactly	0.6	CompTox Database ID: DTXSID30274070
Nguyen	2020	10.1021/acs.est.0c05240	28	adults	OPEs	single	tris(1-chloro-2-isopropyl) phosphate	TCIPP	13674-84-5	No	ng dm^-2 h^-1	urine	single	bis(2-chloroisopropyl) carboxyethyl phosphate	BCiPCEP	NA	Single spot urine sample at the end of shift	SG-adjusted	S	0.15	0.45	exactly	0.6
Nguyen	2020	10.1021/acs.est.0c05240	28	adults	OPEs	single	tris(1-chloro-2-isopropyl) phosphate	TCIPP	13674-84-5	No	ng dm^-2 h^-1	urine	single	bis(1-chloro-2-isopropyl) 1-hydroxy-2-propyl phosphate	BCIPHIPP	1477495-11-6	Single spot urine sample at the end of shift	SG-adjusted	S	0.33	0.09	exactly	0.6
Nguyen	2020	10.1021/acs.est.0c05240	28	adults	OPEs	single	tris(1-chloro-2-isopropyl) phosphate	TCIPP	13674-84-5	No	ng dm^-2 h^-1	urine	sum	bis(2-chloroisopropyl) carboxyethyl phosphate + bis(1-chloro-2-isopropyl) 1-hydroxy-2-propyl phosphate	BCIPCEP + BCIPHIPP	NA	Single spot urine sample at the end of shift	SG-adjusted	S	0.24	0.21	exactly	0.6
Nguyen	2020	10.1021/acs.est.0c05240	28	adults	OPEs	single	tris(1,3-dichloroisopropyl) phosphate	TDCIPP	13674-87-8	No	ng dm^-2 h^-1	urine	single	bis(1,3-dichloroisopropyl) phosphate	BDCIPP	72236-72-7	Single spot urine sample at the end of shift	SG-adjusted	S	0.34	0.08	exactly	0.6
Nguyen	2020	10.1021/acs.est.0c05240	28	adults	OPEs	single	triphenyl phosphate	TPHP	115-86-6	No	ng dm^-2 h^-1	urine	single	p-hydroxyphenyl phenyl phosphate	pOH-DPHP	114527-61-6	Single spot urine sample at the end of shift	SG-adjusted	S	0.26	0.19	exactly	0.6
Nguyen	2020	10.1021/acs.est.0c05240	28	adults	OPEs	single	triphenyl phosphate	TPHP	115-86-6	No	ng dm^-2 h^-1	urine	single	diphenyl phosphate	DPHP	838-85-7	Single spot urine sample at the end of shift	SG-adjusted	S	0.07	0.73	exactly	0.6
Nguyen	2020	10.1021/acs.est.0c05240	28	adults	OPEs	single	2-ethylhexyl diphenyl phosphate	EHDPHP	1241-94-7	No	ng dm^-2 h^-1	urine	single	diphenyl phosphate	DPHP	838-85-7	Single spot urine sample at the end of shift	SG-adjusted	S	0.23	0.23	exactly	0.6	Other EHDPHP abbreviations: EDHP, EHDPP
Nguyen	2020	10.1021/acs.est.0c05240	28	adults	OPEs	sum	triphenyl phosphate + 2-ethylhexyl diphenyl phosphate	TPHP + EHDPP	NA	No	ng dm^-2 h^-1	urine	single	diphenyl phosphate	DPHP	838-85-7	Single spot urine sample at the end of shift	SG-adjusted	S	0.008	0.97	exactly	0.6
Quintana	2019	10.1038/s41370-019-0116-7	31	children	PPCPs	single	nicotine		54-11-5	Yes	ng/wristband	urine	single	cotinine		486-56-6	Single spot urine sample at the end of sampling period	unadjusted for dilution	S	0.887	0.01	below	NR	2-day wristband
Quintana	2019	10.1038/s41370-019-0116-7	30	children	PPCPs	single	nicotine		54-11-5	Yes	ng/wristband	urine	single	cotinine		486-56-6	Single spot urine sample at the end of sampling period	unadjusted for dilution	S	0.921	0.01	below	NR	7-day wristband
Quintana	2020	10.1093/ntr/ntaa140	53	children	PPCPs	single	nicotine		54-11-5	Yes	ng/g wristband	urine	single	cotinine		486-56-6	Single spot urine sample at the end of sampling period	unadjusted for dilution	S	0.91	0.001	below	NR	2-day wristband
Quintana	2020	10.1093/ntr/ntaa140	22	children	PPCPs	single	cotinine		486-56-6	Yes	ng/g wristband	urine	single	cotinine		486-56-6	Single spot urine sample at the end of sampling period	unadjusted for dilution	S	0.87	0.001	below	NR	2-day wristband
Quintana	2020	10.1093/ntr/ntaa140	52	children	PPCPs	single	cotinine		486-56-6	Yes	ng/g wristband	urine	single	nicotine		54-11-5	Single spot urine sample at the end of sampling period	unadjusted for dilution	S	0.92	0.001	below	NR	7-day wristband
Quintana	2020	10.1093/ntr/ntaa140	22	children	PPCPs	single	cotinine		486-56-6	Yes	ng/g wristband	urine	single	cotinine		486-56-6	Single spot urine sample at the end of sampling period	unadjusted for dilution	S	0.84	0.001	below	NR	7-day wristband
Quintana	2020	10.1093/ntr/ntaa140	51	children	PPCPs	single	cotinine		486-56-6	Yes	ng/g wristband	urine	sum	Tobacco-specific nitrosamines	TSNAs	NA	Single spot urine sample at the end of sampling period	unadjusted for dilution	S	0.64	0.001	below	NR	7-day wristband
Wise	2020	10.1021/acs.est.9b06605	30	adults	OPEs	single	tris(1-chloro-2-isopropyl) phosphate	TCIPP	13674-84-5	No	ng/g wristband	urine	single	bis(1-chloro-2-isopropyl) 1-hydroxy-2-propyl phosphate	BCIPHIPP	1477495-11-6	Three spot samples during a 72 h sampling period, pooled	SG-adjusted	S	0.06	0.05	above	0.5
Wise	2020	10.1021/acs.est.9b06605	30	adults	OPEs	single	tris(1,3-dichloroisopropyl) phosphate	TDCIPP	13674-87-8	No	ng/g wristband	urine	single	bis(1,3-dichloroisopropyl) phosphate	BDCIPP	72236-72-7	Three spot samples during a 72 h sampling period, pooled	SG-adjusted	S	0.24	0.05	above	0.5
Wise	2020	10.1021/acs.est.9b06605	30	adults	OPEs	single	triphenyl phosphate	TPHP	115-86-6	No	ng/g wristband	urine	single	diphenyl phosphate	DPHP	838-85-7	Three spot samples during a 72 h sampling period, pooled	SG-adjusted	S	0.39	0.05	below	0.5
Wise	2020	10.1021/acs.est.9b06605	30	adults	OPEs	single	2-ethylhexyl diphenyl phosphate	EHDPHP	1241-94-7	No	ng/g wristband	urine	single	diphenyl phosphate	DPHP	838-85-7	Three spot samples during a 72 h sampling period, pooled	SG-adjusted	S	0.24	0.05	above	0.5	Other EHDPHP abbreviations: EDHP, EHDPP
Wise	2020	10.1021/acs.est.9b06605	30	adults	OPEs	single	2-isopropylphenyl diphenyl phosphate	2IPPDPP	64532-94-1	No	ng/g wristband	urine	sum	isopropylphenyl phenyl phosphate	ip-PPP	NA	Three spot samples during a 72 h sampling period, pooled	SG-adjusted	S	-0.12	0.05	above	0.5
Wise	2020	10.1021/acs.est.9b06605	30	adults	OPEs	single	3-isopropylphenyl diphenyl phosphate	3IPPDPP	69515-46-4	No	ng/g wristband	urine	sum	isopropylphenyl phenyl phosphate	ip-PPP	NA	Three spot samples during a 72 h sampling period, pooled	SG-adjusted	S	-0.1	0.05	above	0.5
Wise	2020	10.1021/acs.est.9b06605	30	adults	OPEs	single	bis(2-isopropylphenyl) phenyl phosphate	B2IPPPP	69500-29-4	No	ng/g wristband	urine	sum	isopropylphenyl phenyl phosphate	ip-PPP	NA	Three spot samples during a 72 h sampling period, pooled	SG-adjusted	S	-0.03	0.05	above	0.5
Wise	2020	10.1021/acs.est.9b06605	30	adults	OPEs	single	4-isopropylphenyl diphenyl phosphate	4IPPDPP	55864-04-5	No	ng/g wristband	urine	sum	isopropylphenyl phenyl phosphate	ip-PPP	NA	Three spot samples during a 72 h sampling period, pooled	SG-adjusted	S	-0.08	0.05	above	0.5
Wise	2020	10.1021/acs.est.9b06605	30	adults	OPEs	single	2,4-diisopropylphenyl diphenyl phosphate	24DIPPDPP	96107-55-0	No	ng/g wristband	urine	sum	isopropylphenyl phenyl phosphate	ip-PPP	NA	Three spot samples during a 72 h sampling period, pooled	SG-adjusted	S	-0.15	0.05	above	0.5
Wise	2020	10.1021/acs.est.9b06605	30	adults	OPEs	single	p-tert-butylphenyl diphenyl phosphate	4tBPDPP	981-40-8	No	ng/g wristband	urine	sum	isopropylphenyl phenyl phosphate	ip-PPP	NA	Three spot samples during a 72 h sampling period, pooled	SG-adjusted	S	0.14	0.05	above	0.5
Wise	2020	10.1021/acs.est.9b06605	30	adults	OPEs	single	bis(3-isopropylphenyl) phenyl phosphate	B3IPPPP	69500-30-7	No	ng/g wristband	urine	sum	isopropylphenyl phenyl phosphate	ip-PPP	NA	Three spot samples during a 72 h sampling period, pooled	SG-adjusted	S	0.05	0.05	above	0.5
Wise	2020	10.1021/acs.est.9b06605	30	adults	OPEs	single	bis(4-isopropylphenyl) phenyl phosphate	B4IPPPP	55864-07-8	No	ng/g wristband	urine	sum	isopropylphenyl phenyl phosphate	ip-PPP	NA	Three spot samples during a 72 h sampling period, pooled	SG-adjusted	S	-0.04	0.05	above	0.5
Xie	2021	10.1016/j.envpol.2021.117011	47	adults	OPEs	single	tris(1-chloro-2-isopropyl) phosphate	TCIPP	13674-84-5	No	ng/wristband	urine	single	bis(1-chloro-2-isopropyl) phosphate	BCIPP	789440-10-4	Two first morning voids on the first and last day of sampling; pooled	SG-adjusted	S	0.15	0.05	above	0.5
Xie	2021	10.1016/j.envpol.2021.117011	47	adults	OPEs	single	tris(1,3-dichloroisopropyl) phosphate	TDCIPP	13674-87-8	No	ng/wristband	urine	single	bis(1,3-dichloroisopropyl) phosphate	BDCIPP	72236-72-7	Two first morning voids on the first and last day of sampling; pooled	SG-adjusted	S	0.426	0.01	below	0.5
Xie	2021	10.1016/j.envpol.2021.117011	47	adults	OPEs	single	triphenyl phosphate	TPHP	115-86-6	No	ng/wristband	urine	single	diphenyl phosphate	DPHP	838-85-7	Two first morning voids on the first and last day of sampling; pooled	SG-adjusted	S	0.12	0.05	above	0.5
Xie	2021	10.1016/j.envpol.2021.117011	47	adults	OPEs	single	tris(2-butoxyethyl) phosphate	TBOEP	78-51-3	No	ng/wristband	urine	single	bis(butoxyethyl) phosphate	BBOEP	14260-97-0	Two first morning voids on the first and last day of sampling; pooled	SG-adjusted	S	0	0.05	above	0.5
Xie	2021	10.1016/j.envpol.2021.117011	47	adults	OPEs	single	tricresyl phosphate	TMPP	78-30-8	No	ng/wristband	urine	single	di-o-cresyl phosphate	BMPP	35787-74-7	Two first morning voids on the first and last day of sampling; pooled	SG-adjusted	S	-0.06	0.05	above	0.5
Xie	2021	10.1016/j.envpol.2021.117011	47	children	OPEs	single	tris(1-chloro-2-isopropyl) phosphate	TCIPP	13674-84-5	No	ng/wristband	urine	single	bis(1-chloro-2-isopropyl) phosphate	BCIPP	789440-10-4	Two first morning voids on the first and last day of sampling; pooled	SG-adjusted	S	0.12	0.05	above	0.5
Xie	2021	10.1016/j.envpol.2021.117011	47	children	OPEs	single	tris(1,3-dichloroisopropyl) phosphate	TDCIPP	13674-87-8	No	ng/wristband	urine	single	bis(1,3-dichloroisopropyl) phosphate	BDCIPP	72236-72-7	Two first morning voids on the first and last day of sampling; pooled	SG-adjusted	S	0.433	0.01	below	0.5
Xie	2021	10.1016/j.envpol.2021.117011	47	children	OPEs	single	triphenyl phosphate	TPHP	115-86-6	No	ng/wristband	urine	single	diphenyl phosphate	DPHP	838-85-7	Two first morning voids on the first and last day of sampling; pooled	SG-adjusted	S	0.25	0.05	above	0.5
Xie	2021	10.1016/j.envpol.2021.117011	47	children	OPEs	single	tris(2-butoxyethyl) phosphate	TBOEP	78-51-3	No	ng/wristband	urine	single	bis(butoxyethyl) phosphate	BBOEP	14260-97-0	Two first morning voids on the first and last day of sampling; pooled	SG-adjusted	S	0.18	0.05	above	0.5
Xie	2021	10.1016/j.envpol.2021.117011	47	children	OPEs	single	tricresyl phosphate	TMPP	78-30-8	No	ng/wristband	urine	single	di-o-cresyl phosphate	BMPP	35787-74-7	Two first morning voids on the first and last day of sampling; pooled	SG-adjusted	S	0.344	0.05	below	0.5

## Sheet: Table S3
First author	Year of publication	DOI	N	Population	Chemical group	Single / sum?	Analyte	Abbreviation	CASRN	Wristband		Environmental matrix			Correlation (method)	Correlation (value)	p-value	p-value: exactly / above / below	Detection rate threshold for correlation	Additional notes
										Post-deployment particle removal	Unit	Compared matrix	Sample collection	Notes
Dixon	2018	10.1007/s00216-018-0992-z	22	adults	PAHs	single	1-methylnaphthalene		90-12-0	Yes	ng/wristband	AAS	Polyurethane foam cartridge, airflow 4 L/min	Unit: ng/PUF	S	0.49	0.02	exactly	0.5	Correlations for combined gas and particle phase also available
Dixon	2018	10.1007/s00216-018-0992-z	22	adults	PAHs	single	1-methylphenanthrene		832-69-9	Yes	ng/wristband	AAS	Polyurethane foam cartridge, airflow 4 L/min	Unit: ng/PUF	S	0.41	0.06	exactly	0.5	Correlations for combined gas and particle phase also available
Dixon	2018	10.1007/s00216-018-0992-z	22	adults	PAHs	single	2-methylnaphthalene		91-57-6	Yes	ng/wristband	AAS	Polyurethane foam cartridge, airflow 4 L/min	Unit: ng/PUF	S	0.47	0.03	exactly	0.5	Correlations for combined gas and particle phase also available
Dixon	2018	10.1007/s00216-018-0992-z	22	adults	PAHs	single	2-methylphenanthrene		2531-84-2	Yes	ng/wristband	AAS	Polyurethane foam cartridge, airflow 4 L/min	Unit: ng/PUF	S	0.15	0.5	exactly	0.5	Correlations for combined gas and particle phase also available
Dixon	2018	10.1007/s00216-018-0992-z	22	adults	PAHs	single	acenaphthene		83-32-9	Yes	ng/wristband	AAS	Polyurethane foam cartridge, airflow 4 L/min	Unit: ng/PUF	S	0.69	0.0004	exactly	0.5	Correlations for combined gas and particle phase also available
Dixon	2018	10.1007/s00216-018-0992-z	22	adults	PAHs	single	benz[a]anthracene		56-55-3	Yes	ng/wristband	AAS	Polyurethane foam cartridge, airflow 4 L/min	Unit: ng/PUF	S	-0.03	0.9	exactly	0.5	Correlations for combined gas and particle phase also available
Dixon	2018	10.1007/s00216-018-0992-z	22	adults	PAHs	single	fluoranthene		206-44-0	Yes	ng/wristband	AAS	Polyurethane foam cartridge, airflow 4 L/min	Unit: ng/PUF	S	0.56	0.007	exactly	0.5	Correlations for combined gas and particle phase also available
Dixon	2018	10.1007/s00216-018-0992-z	22	adults	PAHs	single	fluorene		86-73-7	Yes	ng/wristband	AAS	Polyurethane foam cartridge, airflow 4 L/min	Unit: ng/PUF	S	0.71	0.0002	exactly	0.5	Correlations for combined gas and particle phase also available
Dixon	2018	10.1007/s00216-018-0992-z	22	adults	PAHs	single	naphthalene		91-20-3	Yes	ng/wristband	AAS	Polyurethane foam cartridge, airflow 4 L/min	Unit: ng/PUF	S	0.71	0.0002	exactly	0.5	Correlations for combined gas and particle phase also available
Dixon	2018	10.1007/s00216-018-0992-z	22	adults	PAHs	single	phenanthrene		85-01-8	Yes	ng/wristband	AAS	Polyurethane foam cartridge, airflow 4 L/min	Unit: ng/PUF	S	0.54	0.009	exactly	0.5	Correlations for combined gas and particle phase also available
Dixon	2018	10.1007/s00216-018-0992-z	22	adults	PAHs	single	pyrene		129-00-0	Yes	ng/wristband	AAS	Polyurethane foam cartridge, airflow 4 L/min	Unit: ng/PUF	S	0.26	0.24	exactly	0.5	Correlations for combined gas and particle phase also available
Nguyen	2020	10.1021/acs.est.0c05240	28	adults	BFRs	single	2,2',3,3',4,4',5,5',6,6'-Decabromodiphenyl ether	BDE-209	1163-19-5	No	ng dm^-2 h^-1	AAS	Glass fiber filter + PUF/XAD-2/PUF sandwich cartridge, 2 L/min; combined gas and particle phase	Unit: ng/m^-3	S	0.42	0.05	below	0.6
Nguyen	2020	10.1021/acs.est.0c05240	28	adults	BFRs	single	2,2',3,4,4',5',6-Heptabromodiphenyl ether	BDE-183	207122-16-5	No	ng dm^-2 h^-1	AAS	Glass fiber filter + PUF/XAD-2/PUF sandwich cartridge, 2 L/min; combined gas and particle phase	Unit: ng/m^-3	S	0.14	0.05	above	0.6
Nguyen	2020	10.1021/acs.est.0c05240	28	adults	BFRs	single	2,2’,4,4’,5,6’-Hexabromodiphenyl ether	BDE-154	207122-15-4	No	ng dm^-2 h^-1	AAS	Glass fiber filter + PUF/XAD-2/PUF sandwich cartridge, 2 L/min; combined gas and particle phase	Unit: ng/m^-3	S	-0.1	0.05	above	0.6
Nguyen	2020	10.1021/acs.est.0c05240	28	adults	BFRs	single	2,2’,4,4’-Tetrabromodiphenyl ether	BDE-47	5436-43-1	No	ng dm^-2 h^-1	AAS	Glass fiber filter + PUF/XAD-2/PUF sandwich cartridge, 2 L/min; combined gas and particle phase	Unit: ng/m^-3	S	0.02	0.05	above	0.6
Nguyen	2020	10.1021/acs.est.0c05240	28	adults	BFRs	single	2,2’,4,5’-Tetrabromodiphenyl ether	BDE-49	243982-82-3	No	ng dm^-2 h^-1	AAS	Glass fiber filter + PUF/XAD-2/PUF sandwich cartridge, 2 L/min; combined gas and particle phase	Unit: ng/m^-3	S	0.37	0.05	above	0.6
Nguyen	2020	10.1021/acs.est.0c05240	28	adults	BFRs	single	2,2′,4,4′,5-Pentabromodiphenyl ether	BDE-99	60348-60-9	No	ng dm^-2 h^-1	AAS	Glass fiber filter + PUF/XAD-2/PUF sandwich cartridge, 2 L/min; combined gas and particle phase	Unit: ng/m^-3	S	-0.01	0.05	above	0.6
Nguyen	2020	10.1021/acs.est.0c05240	28	adults	BFRs	single	2,3',4,4'-Tetrabromodiphenyl ether	BDE-66	189084-61-5	No	ng dm^-2 h^-1	AAS	Glass fiber filter + PUF/XAD-2/PUF sandwich cartridge, 2 L/min; combined gas and particle phase	Unit: ng/m^-3	S	0.34	0.05	below	0.6
Nguyen	2020	10.1021/acs.est.0c05240	28	adults	NBFRs	single	2,4,6-tribromophenyl allyl ether	ATE	3278-89-5	No	ng dm^-2 h^-1	AAS	Glass fiber filter + PUF/XAD-2/PUF sandwich cartridge, 2 L/min; combined gas and particle phase	Unit: ng/m^-3	S	0.29	0.05	above	0.6
Nguyen	2020	10.1021/acs.est.0c05240	28	adults	NBFRs	single	bis(2-ethylhexyl)tetrabromophthalate	BEHTBP	26040-51-7	No	ng dm^-2 h^-1	AAS	Glass fiber filter + PUF/XAD-2/PUF sandwich cartridge, 2 L/min; combined gas and particle phase	Unit: ng/m^-3	S	0.47	0.05	below	0.6
Nguyen	2020	10.1021/acs.est.0c05240	28	adults	NBFRs	single	hexabromobenzene	HBB	87-82-1	No	ng dm^-2 h^-1	AAS	Glass fiber filter + PUF/XAD-2/PUF sandwich cartridge, 2 L/min; combined gas and particle phase	Unit: ng/m^-3	S	0.5	0.05	below	0.6
Nguyen	2020	10.1021/acs.est.0c05240	28	adults	NBFRs	single	octabromotrimethylphenylindane	OBIND	1084889-51-9	No	ng dm^-2 h^-1	AAS	Glass fiber filter + PUF/XAD-2/PUF sandwich cartridge, 2 L/min; combined gas and particle phase	Unit: ng/m^-3	S	0.15	0.05	above	0.6
Nguyen	2020	10.1021/acs.est.0c05240	28	adults	NBFRs	single	pentabromobenzene	PBBZ	608-90-2	No	ng dm^-2 h^-1	AAS	Glass fiber filter + PUF/XAD-2/PUF sandwich cartridge, 2 L/min; combined gas and particle phase	Unit: ng/m^-3	S	0.38	0.05	below	0.6
Nguyen	2020	10.1021/acs.est.0c05240	28	adults	NBFRs	single	pentabromotoluene	PBT	87-83-2	No	ng dm^-2 h^-1	AAS	Glass fiber filter + PUF/XAD-2/PUF sandwich cartridge, 2 L/min; combined gas and particle phase	Unit: ng/m^-3	S	0.54	0.05	below	0.6
Nguyen	2020	10.1021/acs.est.0c05240	28	adults	OPEs	single	2-Ethylhexyl diphenyl phosphate	EHDPHP	1241-94-7	No	ng dm^-2 h^-1	AAS	Glass fiber filter + PUF/XAD-2/PUF sandwich cartridge, 2 L/min; combined gas and particle phase	Unit: ng/m^-3	S	0.22	0.05	above	0.6	Other abbreviations: EDHP, EHDPP
Nguyen	2020	10.1021/acs.est.0c05240	28	adults	OPEs	single	Tri-m-cresyl phosphate	TmCP	563-04-2	No	ng dm^-2 h^-1	AAS	Glass fiber filter + PUF/XAD-2/PUF sandwich cartridge, 2 L/min; combined gas and particle phase	Unit: ng/m^-3	S	-0.04	0.05	above	0.6
Nguyen	2020	10.1021/acs.est.0c05240	28	adults	OPEs	single	Triphenyl phosphate	TPHP	115-86-6	No	ng dm^-2 h^-1	AAS	Glass fiber filter + PUF/XAD-2/PUF sandwich cartridge, 2 L/min; combined gas and particle phase	Unit: ng/m^-3	S	0.41	0.05	below	0.6
Nguyen	2020	10.1021/acs.est.0c05240	28	adults	OPEs	single	tris(1,3-Dichloro-2-propyl) phosphate	TDCIPP	13674-87-8	No	ng dm^-2 h^-1	AAS	Glass fiber filter + PUF/XAD-2/PUF sandwich cartridge, 2 L/min; combined gas and particle phase	Unit: ng/m^-3	S	0.26	0.05	above	0.6
Nguyen	2020	10.1021/acs.est.0c05240	28	adults	OPEs	single	tris(1-Chloro-2-propyl) phosphate	TCIPP	13674-84-5	No	ng dm^-2 h^-1	AAS	Glass fiber filter + PUF/XAD-2/PUF sandwich cartridge, 2 L/min; combined gas and particle phase	Unit: ng/m^-3	S	0.23	0.05	above	0.6
Nguyen	2020	10.1021/acs.est.0c05240	28	adults	OPEs	single	tris(2-Butoxyethyl) phosphate	TBOEP	78-51-3	No	ng dm^-2 h^-1	AAS	Glass fiber filter + PUF/XAD-2/PUF sandwich cartridge, 2 L/min; combined gas and particle phase	Unit: ng/m^-3	S	-0.19	0.05	above	0.6
Nguyen	2020	10.1021/acs.est.0c05240	28	adults	OPEs	single	tris(2-Chloroethyl) phosphate	TCEP	115-96-8	No	ng dm^-2 h^-1	AAS	Glass fiber filter + PUF/XAD-2/PUF sandwich cartridge, 2 L/min; combined gas and particle phase	Unit: ng/m^-3	S	0.38	0.05	below	0.6
Nguyen	2020	10.1021/acs.est.0c05240	28	adults	OPEs	single	tris(2-Isopropylphenyl) phosphate	T2IPPP	64532-95-2	No	ng dm^-2 h^-1	AAS	Glass fiber filter + PUF/XAD-2/PUF sandwich cartridge, 2 L/min; combined gas and particle phase	Unit: ng/m^-3	S	0.46	0.05	below	0.6
Nguyen	2020	10.1021/acs.est.0c05240	28	adults	Other	single	anti-Dechlorane plus	anti-DP	135821-74-8	No	ng dm^-2 h^-1	AAS	Glass fiber filter + PUF/XAD-2/PUF sandwich cartridge, 2 L/min; combined gas and particle phase	Unit: ng/m^-3	S	0.2	0.05	above	0.6
Nguyen	2020	10.1021/acs.est.0c05240	28	adults	Other	single	syn-Dechlorane plus	syn-DP	135821-03-3	No	ng dm^-2 h^-1	AAS	Glass fiber filter + PUF/XAD-2/PUF sandwich cartridge, 2 L/min; combined gas and particle phase	Unit: ng/m^-3	S	0.59	0.05	below	0.6
Hammel	2016	10.1021/acs.est.6b00030	38	adults	OPEs	sum	monosubstituted isopropylated triaryl phosphate	mono-ITP	NA	No	ng/wristband	Hand wipes	Precleaned cotton twill wipes soaked in isopropyl alcohol; entire surface of both hands was wiped	One hand wipe collected per participant	S	0.31	0.05	above	0.7
Hammel	2016	10.1021/acs.est.6b00030	38	adults	OPEs	single	triphenyl phosphate	TPHP	115-86-6	No	ng/wristband	Hand wipes	Precleaned cotton twill wipes soaked in isopropyl alcohol; entire surface of both hands was wiped	One hand wipe collected per participant	S	0.23	0.05	above	0.7
Hammel	2016	10.1021/acs.est.6b00030	38	adults	OPEs	single	tris(1,3-dichloroisopropyl) phosphate	TDCIPP	13674-87-8	No	ng/wristband	Hand wipes	Precleaned cotton twill wipes soaked in isopropyl alcohol; entire surface of both hands was wiped	One hand wipe collected per participant	S	0.39	0.05	below	0.7
Hammel	2016	10.1021/acs.est.6b00030	38	adults	OPEs	single	tris(1-chloro-2-isopropyl) phosphate	TCIPP	13674-84-5	No	ng/wristband	Hand wipes	Precleaned cotton twill wipes soaked in isopropyl alcohol; entire surface of both hands was wiped	One hand wipe collected per participant	S	0.69	0.0001	below	0.7
Hammel	2020	10.1021/acs.est.9b07909	77	children	OPEs	single	2-ethylhexyl diphenyl phosphate	EHDP	1241-94-7	No	ng/g wristband	Hand wipes	Precleaned cotton twill wipes soaked in isopropyl alcohol; entire surface of both hands was wiped	One hand wipe collected per participant	S	0.23	0.05	below	0.6
Hammel	2020	10.1021/acs.est.9b07909	77	children	OPEs	single	2-isopropylphenyl diphenyl phosphate	2IPPDPP	64532-94-1	No	ng/g wristband	Hand wipes	Precleaned cotton twill wipes soaked in isopropyl alcohol; entire surface of both hands was wiped	One hand wipe collected per participant	S	0.38	0.001	below	0.6
Hammel	2020	10.1021/acs.est.9b07909	77	children	OPEs	single	4-isopropylphenyl diphenyl phosphate	4IPPDPP	55864-04-5	No	ng/g wristband	Hand wipes	Precleaned cotton twill wipes soaked in isopropyl alcohol; entire surface of both hands was wiped	One hand wipe collected per participant	S	0.27	0.05	below	0.6
Hammel	2020	10.1021/acs.est.9b07909	77	children	OPEs	single	bis(4-tert-butylphenyl) phenyl phosphate	B4tBPPP	115-87-7	No	ng/g wristband	Hand wipes	Precleaned cotton twill wipes soaked in isopropyl alcohol; entire surface of both hands was wiped	One hand wipe collected per participant	S	0.52	0.001	below	0.6
Hammel	2020	10.1021/acs.est.9b07909	77	children	OPEs	single	p-tert-butylphenyl diphenyl phosphate	4tBPDPP	981-40-8	No	ng/g wristband	Hand wipes	Precleaned cotton twill wipes soaked in isopropyl alcohol; entire surface of both hands was wiped	One hand wipe collected per participant	S	0.41	0.001	below	0.6
Hammel	2020	10.1021/acs.est.9b07909	77	children	OPEs	single	triphenyl phosphate	TPHP	115-86-6	No	ng/g wristband	Hand wipes	Precleaned cotton twill wipes soaked in isopropyl alcohol; entire surface of both hands was wiped	One hand wipe collected per participant	S	0.3	0.01	below	0.6
Hammel	2020	10.1021/acs.est.9b07909	77	children	OPEs	single	tris(1,3-dichloroisopropyl) phosphate	TDCIPP	13674-87-8	No	ng/g wristband	Hand wipes	Precleaned cotton twill wipes soaked in isopropyl alcohol; entire surface of both hands was wiped	One hand wipe collected per participant	S	0.34	0.01	below	0.6
Hammel	2020	10.1021/acs.est.9b07909	77	children	OPEs	single	tris(1-chloro-2-isopropyl) phosphate	TCIPP	13674-84-5	No	ng/g wristband	Hand wipes	Precleaned cotton twill wipes soaked in isopropyl alcohol; entire surface of both hands was wiped	One hand wipe collected per participant	S	0.14	0.05	above	0.6
Hammel	2020	10.1021/acs.est.9b07909	77	children	Other	single	bis(2-ethylhexyl) terephthalate	DEHTP	6422-86-2	No	ng/g wristband	Hand wipes	Precleaned cotton twill wipes soaked in isopropyl alcohol; entire surface of both hands was wiped	One hand wipe collected per participant	S	0.29	0.01	below	0.6
Hammel	2020	10.1021/acs.est.9b07909	77	children	PEs	single	benzylbutyl phthalate	BBP	85-68-7	No	ng/g wristband	Hand wipes	Precleaned cotton twill wipes soaked in isopropyl alcohol; entire surface of both hands was wiped	One hand wipe collected per participant	S	0.42	0.001	below	0.6
Hammel	2020	10.1021/acs.est.9b07909	77	children	PEs	single	bis(2-ethylhexyl) phthalate	DEHP	117-81-7	No	ng/g wristband	Hand wipes	Precleaned cotton twill wipes soaked in isopropyl alcohol; entire surface of both hands was wiped	One hand wipe collected per participant	S	0.24	0.05	below	0.6
Hammel	2020	10.1021/acs.est.9b07909	77	children	PEs	single	diisobutyl phthalate	DiBP	84-69-5	No	ng/g wristband	Hand wipes	Precleaned cotton twill wipes soaked in isopropyl alcohol; entire surface of both hands was wiped	One hand wipe collected per participant	S	0.18	0.05	above	0.6
Hammel	2020	10.1021/acs.est.9b07909	77	children	PEs	single	diisononyl phthalate	DiNP	28553-12-0	No	ng/g wristband	Hand wipes	Precleaned cotton twill wipes soaked in isopropyl alcohol; entire surface of both hands was wiped	One hand wipe collected per participant	S	0.36	0.01	below	0.6
Levasseur	2021	10.1016/j.envint.2020.106317	76	children	PCPPs	single	ethylparaben	EPB	120-47-8	No	ng/g wristband	Hand wipes	Precleaned cotton twill wipes soaked in isopropyl alcohol; entire surface of both hands was wiped	One hand wipe collected per participant	S	0.55	0.0001	below	0.6
Levasseur	2021	10.1016/j.envint.2020.106317	76	children	PCPPs	single	methylparaben	MPB	99-76-3	No	ng/g wristband	Hand wipes	Precleaned cotton twill wipes soaked in isopropyl alcohol; entire surface of both hands was wiped	One hand wipe collected per participant	S	0.44	0.0001	below	0.6
Levasseur	2021	10.1016/j.envint.2020.106317	76	children	PCPPs	single	propylparaben	PPB	94-13-3	No	ng/g wristband	Hand wipes	Precleaned cotton twill wipes soaked in isopropyl alcohol; entire surface of both hands was wiped	One hand wipe collected per participant	S	0.54	0.0001	below	0.6
Levasseur	2021	10.1016/j.envint.2020.106317	76	children	PCPPs	single	triclosan	TCS	3380-34-5	No	ng/g wristband	Hand wipes	Precleaned cotton twill wipes soaked in isopropyl alcohol; entire surface of both hands was wiped	One hand wipe collected per participant	S	0.36	0.01	below	0.6
Hammel	2020	10.1021/acs.est.9b07909	77	children	OPEs	single	2-ethylhexyl diphenyl phosphate	EHDPHP	1241-94-7	No	ng/g wristband	Settled dust	Main living area vacummed with Eureka Mighty Mite fitted with a cellulose thimble	One dust sample per household	S	-0.01	0.05	above	0.6
Hammel	2020	10.1021/acs.est.9b07909	77	children	OPEs	single	2-isopropylphenyl diphenyl phosphate	2IPPDPP	64532-94-1	No	ng/g wristband	Settled dust	Main living area vacummed with Eureka Mighty Mite fitted with a cellulose thimble	One dust sample per household	S	0.12	0.05	above	0.6
Hammel	2020	10.1021/acs.est.9b07909	77	children	OPEs	single	4-diisopropylphenyl diphenyl phosphate	24DIPPDPP	96107-55-0	No	ng/g wristband	Settled dust	Main living area vacummed with Eureka Mighty Mite fitted with a cellulose thimble	One dust sample per household	S	0.09	0.05	above	0.6
Hammel	2020	10.1021/acs.est.9b07909	77	children	OPEs	single	bis(4-tert-butylphenyl) phenyl phosphate	B4tBPPP	115-87-7	No	ng/g wristband	Settled dust	Main living area vacummed with Eureka Mighty Mite fitted with a cellulose thimble	One dust sample per household	S	0.32	0.01	below	0.6
Hammel	2020	10.1021/acs.est.9b07909	77	children	OPEs	single	p-tert-butylphenyl diphenyl phosphate	4tBPDPP	981-40-8	No	ng/g wristband	Settled dust	Main living area vacummed with Eureka Mighty Mite fitted with a cellulose thimble	One dust sample per household	S	0.27	0.05	below	0.6
Hammel	2020	10.1021/acs.est.9b07909	77	children	OPEs	single	triphenyl phosphate	TPHP	115-86-6	No	ng/g wristband	Settled dust	Main living area vacummed with Eureka Mighty Mite fitted with a cellulose thimble	One dust sample per household	S	0.14	0.05	above	0.6
Hammel	2020	10.1021/acs.est.9b07909	77	children	OPEs	single	tris(1,3-dichloroisopropyl) phosphate	TDCIPP	13674-87-8	No	ng/g wristband	Settled dust	Main living area vacummed with Eureka Mighty Mite fitted with a cellulose thimble	One dust sample per household	S	0.03	0.05	above	0.6
Hammel	2020	10.1021/acs.est.9b07909	77	children	OPEs	single	tris(1-chloro-2-isopropyl) phosphate	TCIPP	13674-84-5	No	ng/g wristband	Settled dust	Main living area vacummed with Eureka Mighty Mite fitted with a cellulose thimble	One dust sample per household	S	0.07	0.05	above	0.6
Hammel	2020	10.1021/acs.est.9b07909	77	children	Other	single	bis(2-ethylhexyl) terephthalate	DEHTP	6422-86-2	No	ng/g wristband	Settled dust	Main living area vacummed with Eureka Mighty Mite fitted with a cellulose thimble	One dust sample per household	S	0.1	0.05	above	0.6
Hammel	2020	10.1021/acs.est.9b07909	77	children	PEs	single	benzylbutyl phthalate	BBP	85-68-7	No	ng/g wristband	Settled dust	Main living area vacummed with Eureka Mighty Mite fitted with a cellulose thimble	One dust sample per household	S	0.34	0.01	below	0.6
Hammel	2020	10.1021/acs.est.9b07909	77	children	PEs	single	bis(2-ethylhexyl) phthalate	DEHP	117-81-7	No	ng/g wristband	Settled dust	Main living area vacummed with Eureka Mighty Mite fitted with a cellulose thimble	One dust sample per household	S	0.05	0.05	above	0.6
Hammel	2020	10.1021/acs.est.9b07909	77	children	PEs	single	dibutyl phthalate	DBP	84-74-2	No	ng/g wristband	Settled dust	Main living area vacummed with Eureka Mighty Mite fitted with a cellulose thimble	One dust sample per household	S	0.18	0.05	above	0.6
Hammel	2020	10.1021/acs.est.9b07909	77	children	PEs	single	diethyl phthalate	DEP	84-66-2	No	ng/g wristband	Settled dust	Main living area vacummed with Eureka Mighty Mite fitted with a cellulose thimble	One dust sample per household	S	0.23	0.05	below	0.6
Hammel	2020	10.1021/acs.est.9b07909	77	children	PEs	single	diisobutyl phthalate	DiBP	84-69-5	No	ng/g wristband	Settled dust	Main living area vacummed with Eureka Mighty Mite fitted with a cellulose thimble	One dust sample per household	S	0.19	0.05	above	0.6
Hammel	2020	10.1021/acs.est.9b07909	77	children	PEs	single	diisononyl phthalate	DiNP	28553-12-0	No	ng/g wristband	Settled dust	Main living area vacummed with Eureka Mighty Mite fitted with a cellulose thimble	One dust sample per household	S	0.06	0.05	above	0.6
Levasseur	2021	10.1016/j.envint.2020.106317	75	children	PPCPs	single	bisphenol A	BPA	80-05-7	No	ng/g wristband	Settled dust	Main living area vacummed with Eureka Mighty Mite fitted with a cellulose thimble	One dust sample per household	S	-0.15	0.05	above	0.6
Levasseur	2021	10.1016/j.envint.2020.106317	75	children	PPCPs	single	butylparaben	BPB	94-26-8	No	ng/g wristband	Settled dust	Main living area vacummed with Eureka Mighty Mite fitted with a cellulose thimble	One dust sample per household	S	0.23	0.05	below	0.6
Levasseur	2021	10.1016/j.envint.2020.106317	75	children	PPCPs	single	ethylparaben	EPB	120-47-8	No	ng/g wristband	Settled dust	Main living area vacummed with Eureka Mighty Mite fitted with a cellulose thimble	One dust sample per household	S	0.4	0.01	below	0.6
Levasseur	2021	10.1016/j.envint.2020.106317	75	children	PPCPs	single	methylparaben	MPB	99-76-3	No	ng/g wristband	Settled dust	Main living area vacummed with Eureka Mighty Mite fitted with a cellulose thimble	One dust sample per household	S	0.36	0.01	below	0.6
Levasseur	2021	10.1016/j.envint.2020.106317	75	children	PPCPs	single	propylparaben	PPB	94-13-3	No	ng/g wristband	Settled dust	Main living area vacummed with Eureka Mighty Mite fitted with a cellulose thimble	One dust sample per household	S	0.38	0.01	below	0.6
Levasseur	2021	10.1016/j.envint.2020.106317	75	children	PPCPs	single	triclosan	TCS	3380-34-5	No	ng/g wristband	Settled dust	Main living area vacuumed with Eureka Mighty Mite fitted with a cellulose thimble	One dust sample per household	S	0.44	0.0001	below	0.6
Xie	2021	10.1016/j.envpol.2021.117011	47	adults	OPEs	single	tricresyl phosphate	TMPP	78-30-8	No	ng/wristband	Settled dust	Living room and bedroom dust collected using a commercial vacuum cleaner with a precleaned nylon bag attached	One dust sample per household	S	0.337	0.05	below	0.5
Xie	2021	10.1016/j.envpol.2021.117011	47	children	OPEs	single	tricresyl phosphate	TMPP	78-30-8	No	ng/wristband	Settled dust	Living room and bedroom dust collected using a commercial vacuum cleaner with a precleaned nylon bag attached	One dust sample per household	S	0.23	0.05	above	0.5
Xie	2021	10.1016/j.envpol.2021.117011	47	adults	OPEs	single	triphenyl phosphate	TPHP	115-86-6	No	ng/wristband	Settled dust	Living room and bedroom dust collected using a commercial vacuum cleaner with a precleaned nylon bag attached	One dust sample per household	S	0.15	0.05	above	0.5
Xie	2021	10.1016/j.envpol.2021.117011	47	children	OPEs	single	triphenyl phosphate	TPHP	115-86-6	No	ng/wristband	Settled dust	Living room and bedroom dust collected using a commercial vacuum cleaner with a precleaned nylon bag attached	One dust sample per household	S	0.16	0.05	above	0.5
Xie	2021	10.1016/j.envpol.2021.117011	47	adults	OPEs	single	tris(1,3-dichloroisopropyl) phosphate	TDCIPP	13674-87-8	No	ng/wristband	Settled dust	Living room and bedroom dust collected using a commercial vacuum cleaner with a precleaned nylon bag attached	One dust sample per household	S	0.23	0.05	above	0.5
Xie	2021	10.1016/j.envpol.2021.117011	47	children	OPEs	single	tris(1,3-dichloroisopropyl) phosphate	TDCIPP	13674-87-8	No	ng/wristband	Settled dust	Living room and bedroom dust collected using a commercial vacuum cleaner with a precleaned nylon bag attached	One dust sample per household	S	0.14	0.05	above	0.5
Xie	2021	10.1016/j.envpol.2021.117011	47	adults	OPEs	single	tris(1-chloro-2-isopropyl) phosphate	TCIPP	13674-84-5	No	ng/wristband	Settled dust	Living room and bedroom dust collected using a commercial vacuum cleaner with a precleaned nylon bag attached	One dust sample per household	S	0.16	0.05	above	0.5
Xie	2021	10.1016/j.envpol.2021.117011	47	children	OPEs	single	tris(1-chloro-2-isopropyl) phosphate	TCIPP	13674-84-5	No	ng/wristband	Settled dust	Living room and bedroom dust collected using a commercial vacuum cleaner with a precleaned nylon bag attached	One dust sample per household	S	0.332	0.05	below	0.5
Xie	2021	10.1016/j.envpol.2021.117011	47	adults	OPEs	single	tris(2-butoxyethyl) phosphate	TBOEP	78-51-3	No	ng/wristband	Settled dust	Living room and bedroom dust collected using a commercial vacuum cleaner with a precleaned nylon bag attached	One dust sample per household	S	0.15	0.05	above	0.5
Xie	2021	10.1016/j.envpol.2021.117011	47	children	OPEs	single	tris(2-butoxyethyl) phosphate	TBOEP	78-51-3	No	ng/wristband	Settled dust	Living room and bedroom dust collected using a commercial vacuum cleaner with a precleaned nylon bag attached	One dust sample per household	S	0.354	0.05	below	0.5

## Sheet: References
Metadata
1	Covaci, A., Harrad, S., Abdallah, M.A.E., Ali, N., Law, R.J., Herzke, D., de Wit, C.A., 2011. Novel brominated flame retardants: A review of their analysis, environmental fate and behaviour. Environ. Int. 37, 532–556. https://doi.org/10.1016/j.envint.2010.11.007
Tables S2 and S3
1	Dixon, H.M., Scott, R.P., Holmes, D., Calero, L., Kincl, L.D., Waters, K.M., Camann, D.E., Calafat, A.M., Herbstman, J.B., Anderson, K.A., 2018. Silicone wristbands compared with traditional polycyclic aromatic hydrocarbon exposure assessment methods. Anal. Bioanal. Chem. 410, 3059–3071. https://doi.org/10.1007/s00216-018-0992-z
2	Gibson, E.A., Stapleton, H.M., Calero, L., Holmes, D., Burke, K., Martinez, R., Cortes, B., Nematollahi, A., Evans, D., Anderson, K.A., Herbstman, J.B., 2019. Differential exposure to organophosphate flame retardants in mother-child pairs. Chemosphere 219, 567–573. https://doi.org/10.1016/j.chemosphere.2018.12.008
3	Hammel, S.C., Hoffman, K., Webster, T.F., Anderson, K.A., Stapleton, H.M., 2016. Measuring Personal Exposure to Organophosphate Flame Retardants Using Silicone Wristbands and Hand Wipes. Environ. Sci. Technol. 50, 4483–4491. https://doi.org/10.1021/acs.est.6b00030
4	Hammel, S.C., Phillips, A.L., Hoffman, K., Stapleton, H.M., 2018. Evaluating the Use of Silicone Wristbands To Measure Personal Exposure to Brominated Flame Retardants. Environ. Sci. Technol. 52, 11875–11885. https://doi.org/10.1021/acs.est.8b03755
5	Hammel, S.C., Hoffman, K., Phillips, A.L., Levasseur, J.L., Lorenzo, A.M., Webster, T.F., Stapleton, H.M., 2020. Comparing the Use of Silicone Wristbands, Hand Wipes, and Dust to Evaluate Children’s Exposure to Flame Retardants and Plasticizers. Environ. Sci. Technol. 54, 4484–4494. https://doi.org/10.1021/acs.est.9b07909
6	Levasseur, J.L., Hammel, S.C., Hoffman, K., Phillips, A.L., Zhang, S., Ye, X., Calafat, A.M., Webster, T.F., Stapleton, H.M., 2021. Young children’s exposure to phenols in the home: Associations between house dust, hand wipes, silicone wristbands, and urinary biomarkers. Environ. Int. 147, 106317. https://doi.org/10.1016/j.envint.2020.106317
7	Nguyen, L. V., Gravel, S., Labrèche, F., Bakhiyi, B., Verner, M.A., Zayed, J., Jantunen, L.M., Arrandale, V.H., Diamond, M.L., 2020. Can Silicone Passive Samplers be Used for Measuring Exposure of e-Waste Workers to Flame Retardants? Environ. Sci. Technol. 54, 15277–15286. https://doi.org/10.1021/acs.est.0c05240
8	Quintana, P.J.E., Hoh, E., Dodder, N.G., Matt, G.E., Zakarian, J.M., Anderson, K.A., Akins, B., Chu, L., Hovell, M.F., 2019. Nicotine levels in silicone wristband samplers worn by children exposed to secondhand smoke and electronic cigarette vapor are highly correlated with child’s urinary cotinine. J. Expo. Sci. Environ. Epidemiol. 29, 733–741. https://doi.org/10.1038/s41370-019-0116-7
9	Quintana, P.J.E., Lopez-Galvez, N., Dodder, N.G., Hoh, E., Matt, G.E., Zakarian, J.M., Vyas, M., Chu, L., Akins, B., Padilla, S., Anderson, K.A., Hovell, M.F., 2020. Nicotine, Cotinine, and Tobacco-Specific Nitrosamines Measured in Children’s Silicone Wristbands in Relation to Secondhand Smoke and E-cigarette Vapor Exposure. Nicotine Tob. Res. 23, 592–599. https://doi.org/10.1093/ntr/ntaa140
10	Wise, C.F., Wise, C.F., Hammel, S.C., Herkert, N., Ma, J., Ma, J., Motsinger-Reif, A., Stapleton, H.M., Stapleton, H.M., Breen, M., Breen, M., Breen, M., Breen, M., Breen, M., 2020. Comparative Exposure Assessment Using Silicone Passive Samplers Indicates That Domestic Dogs Are Sentinels to Support Human Health Research. Environ. Sci. Technol. 54, 7409–7419. https://doi.org/10.1021/acs.est.9b06605
11	Xie, Q., Guan, Q., Li, L., Pan, X., Ho, C., 2021. Exposure of children and mothers to organophosphate esters : Prediction by house dust and silicone wristbands. Environ. Pollut. 282, 117011. https://doi.org/10.1016/j.envpol.2021.117011
